# Supplementary material for: Whole genome sequencing and phylogenetic classification accelerate the implementation of respiratory syncytial virus genomic surveillance in Canada: a pilot study
Source: Microbiol Spectr. 2025 Sep 3;13(10):e03142-24. doi: 10.1128/spectrum.03142-24 (PMC12502720; doi:10.1128/spectrum.03142-24)
Supplement: File S1 — hRSVA-tiling reference fasta. [file spectrum.03142-24-s0001.txt]

SUPPLEMENTAL FILE 1-1: The reference sequences and primer coordinate .bed files required for bioinformatics processing of data generated using these assays. 
(please delete )

>MZ515773
ACGCGAAAAAATGCGTACAACAAACTTGCGTAAACCAAAAAAATGGGGCAAATAAGAATT
TGATAAGTACCACTTAAATTTAACTCCTTTGGTTAGAGATGGGCAGCAACTCATTGAGTA
TGATAAAAGTTAGATTGCAAAATCTGTTTGACAATGATGAAGTAGCATTGTTAAAAATAA
CATGCTATACTGACAAATTAATACAGTTAACTAATGCTTTGGCTAAAGCAGTTATACATA
CAATCAAATTGAATGGCATTGTATTTGTGCATGTTATTACAAGTAGTGATATTTGCCCTA
ATAATAATATTGTAGTGAAATCCAATTTCACAACAATGCCAGTATTACAAAATGGAGGTT
ATATATGGGAAATGATGGAATTAACACACTGCTCTCAACCTAATGGCCTAATAGATGACA
ATTGTGAAATTAAATTCTCCAAAAAACTAAGTGATTCAACAATGACCAATTATATGAATC
AATTATCTGAATTACTTGGATTTGACCTCAATCCATAAATCATAATAAATATCAACTGGC
AAATCAATGTCACTAACGCCATTAGTTAATATAAAACTTAACAGAAGATAAAAATGGGGC
AAATAAATCAATTCAGCCGACCCAACCATGGACACAACACACAATGATACCACACCACAA
AGACTGATGATCACAGACATGAGACCATTATCACTTGAGACTATAATAACATCTCTAACC
AGAGACATCATAACACATAAATTTATATACTTGATAAATCATGAATGCATAGTGAGAAAA
CTTGATGAAAGACAGGCCACATTTACATTTCTGGTCAACTATGAAATGAAACTATTGCAC
AAAGTGGGAAGCACTAAATATAAAAAATATACTGAATACAACACAAAATATGGCACTTTC
CCTATGCCAATATTTATCAATCATGATGGGTTCTTAGAATGCATTGGCATTAAGCCTACC
AAGCACACACCCATAATATACAAGTATGATCTCAATCCATGAATATCAAACCAAGATTCA
AACAATCCAAAATAACAACTTTATGCATAATCACACTCCATAGACCAAATGGAGCCCGAA
AATTATAGTTATTTAAAATTAAGGAGAGACATAAGATGAAAGATGGGGCAAATACAAAAA
TGGCTCTTAGCAAAGTCAAGTTGAATGATACACTCAACAAAGATCAACTTCTATCATCCA
GCAAATATACCATCCAACGGAGCACAGGAGACAGCATTGACACTCCTAATTATGATGTGC
AGAAACACATTAATAAGTTATGTGGCATGTTATTAATCACAGAAGATGCTAATCATAAAT
TCACTGGGTTAATAGGTATGTTATATGCTATGTCTAGATTAGGAAGAGAAGACACCATAA
AAATACTCAAAGATGCGGGATATCATGTTAAGGCAAATGGAGTGGATGTAACAACACATC
GTCAAGACATTAATGGGAAAGAAATGAAATTTGAAGTGTTAACATTAGCAAGCTTAACAA
CTGAAATTCAAATCAACATTGAGATAGAATCTAGAAAATCCTACAAAAAAATGCTAAAAG
AAATGGGAGAGGTGGCTCCAGAATACAGGCATGACTCTCCTGATTGTGGGATGATAATAT
TATGTATAGCAGCATTAGTAATAACCAAATTAGCAGCAGGAGATAGATCAGGTCTTACAG
CTGTGATTAGAAGAGCCAACAATGTCCTAAAAAATGAAATGAAACGTTATAAAGGTTTAT
TACCCAAGGATATAGCCAACAGCTTCTATGAAGTGTTTGAAAAATATCCTCACTTTATAG
ATGTTTTTGTTCATTTTGGTATAGCACAATCTTCTACCAGAGGTGGCAGTAGAGTTGAAG
GGATTTTTGCAGGATTGTTTATGAATGCCTATGGTGCAGGGCAAGTGATGTTACGGTGGG
GGGTCTTAGCAAAATCAGTTAAAAACATTATGTTAGGACACGCTAGTGTACAAGCAGAAA
TGGAACAAGTTGTGGAGGTGTATGAGTACGCTCAGAAATTGGGTGGAGAAGCAGGATTCT
ACCATATATTGAACAACCCAAAAGCATCACTATTATCTTTGACTCAATTTCCTCACTTCT
CTAGTGTAGTATTGGGCAATGCTGCTGGCCTAGGCATAATGGGGGAATACAGAGGTACAC
CAAGGAATCAAGATTTATATGATGCTGCAAAAGCATATGCTGAACAACTCAAAGAAAATG
GTGTGATTAACTACAGTGTATTAGATTTGACAGCGGAAGAACTAGAGGCTATCAAACATC
AGCTTAATCCAAAAGATAATGATGTAGAGCTTTGAGTTAATAAAAAAGGTGGGGCAAATA
AATCATCATGGAAAAGTTTGCTCCTGAATTCCATGGAGAAGATGCAAACAACAGAGCCAC
CAAATTCCTAGAATCAATAAAGGGCAAATTCACATCACCCAAAGATCCCAAGAAAAAAGA
TAGTATCATATCTGTCAACTCAATAGATATAGAAGTAACCAAAGAAAGCCCTATAACATC
AAATTCAACCATTATAAACCCAATAAATGAGACAGATGATACTGTAGGGAACAAGCCCAA
TTATCAAAGAAAGCCTCTAGTAAGTTTCAAAGAAGACCCTACGCCAAGTGATAATCCTTT
TTCAAAACTATACAAAGAAACCATAGAAACATTTGATAACAATGAAGAAGAATCTAGCTA
TTCATATGAAGAAATAAATGATCAGACAAACGATAATATAACAGCAAGATTAGATAGGAT
TGATGAGAAATTAAGTGAAATACTAGGAATGCTTCACACATTAGTAGTAGCGAGTGCAGG
ACCCACATCTGCTCGGGATGGTATAAGAGATGCCATGGTTGGTTTAAGAGAAGAAATGAT
AGAAAAAATCAGAACTGAAGCATTAATGACCAATGACAGACTAGAAGCTATGGCAAGACT
CAGGAATGAAGAAAGTGAAAAGATGGCAAAAGACACATCAGATGAAGTGTCTCTCAATCC
AACATCAGAGAAACTGAACAACCTGTTGGAAGGGAATGATAGTGACAATGATCTATCACT
TGAAGATTTCTGATTAGCTACCAAACTGTACATCAAAATACAACACCAATAGAAAACCAA
CAAACAAACCAACTCACCCATCCAACCTAACATCTATCTGCTGATTAGCCAACCAGCCAA
AAAACAACCAGCCAATCTTAAACTAGCCACCCGGAAAAAATCGATACTATAGTTACAAAA
AAAGATGGGGCAAATATGGAAACATACGTGAATAAACTTCACGAGGGCTCCACATACACA
GCTGCTGTTCAATACAATGTCCTAGAAAAAGACGATGATCCTGCATCACTTACAATATGG
GTGCCCATGTTCCAATCATCCATACCAGCAGATCTACTCATAAAAGAACTAGCCAATGTC
AATATACTAGTGAAACAAATATCCACACCCAAGGGACCCTCATTAAGAGTCATGATAAAC
TCAAGAAGTGCAGTGCTAGCACAAATGCCCAGCAAATTTACCATATGTGCCAATGTGTCC
TTGGATGAAAGAAGCAAGCTGGCATATGACGTAACCACACCCTGTGAAATTAAGGCATGC
AGTCTAACATGCCTAAAATCAAAAAATATGTTAACTACAGTCAAAGATCTCACTATGAAA
ACACTCAACCCAACACATGACATCATTGCTTTATGTGAATTTGAAAATATAGTAACATCA
AAAAAAGTCATAATACCAACATACCTAAGATCTATCAGCGTCAGAAATAAAGATCTGAAC
ACACTTGAAAATATAACAACCACTGAATTCAAAAATGCCATTACAAATGCAAAAATCATC
CCTTACTCAGGATTACTGTTAGTCATCACAGTGACTGACAACAAAGGAGCATTCAAATAC
ATAAAGCCACAAAGTCAATTCATAGTAGATCTTGGAGCCTACCTAGAAAAAGAAAGTATA
TATTATGTTACAACAAATTGGAAGCACACAGCTACACGATTTGCAATCAAACCCATGGAA
GATTAACCTTTTTCCTCTACATCAATGAGTAGATTCATACAAACTTTCTAACTACATTTT
TCACTTCACAATCATAATCACCAACCCTCTGTGGTTCAATCAATCAAACAAAACTCATCA
GGAGTTCCAGATCATCCCAAGTCATTGTTCATCAGATCCAGTACTCAAATAAGTTAATAA
AAAATCCACATGGGGCAAATAATCACTGAGGGAAATCCAACTAATCACAACATCTGTCAA
CATAGACAAGTCAACACGCTAGATAAAATCAACCAATGGAAAATACATCCATAACCATAG
AATTCTCAAGCAAATTCTGGCCTTACTTTACACTAATACACATGATAACAACAATAATCT
CTTTGATAATCATAATCTCCATCATGAGTGCAATACTAAACAAACTCTGCGAATATAATG
TATACCATAACAAAACCTTTGAGCTACCAAGAGCTCGAGTCAATACATAGCATTCACCAA
TCTGATAGCTCAAAACAGTAACCTTGCATTTGTAAGTGAACTACCCTCACTTCTTCACAA
AACCACATCAACATCTCACCATGCAAGCCATCATCTATACCATAAAGTAGTTATTTAAAA
ATAGTCATAACAATGAACTAGGATATTAAGACCAAAGACAACGCTGGGGCAAATGCAAAC
ATGTCCAAAACCAAGGACCAACGCACCGCCAAGACACTAGAGAGGACCTGGGACACTCTC
AATCATCTATTATTCATATCATCGTGCTTATACAAGTTAAATCTTAAATCTATAGCACAA
ATCACATTATCTATTTTGGCAATGATAATCTCAACCTCACTTATAATCGCAGCCATCATA
TTCATAGCCTCGGCAAACCACAAAGTCACACTAACAACTGCTATCATACAAGATGCAACG
AACCAGATCAAGAACACAACCCCAACATACCTCACCCAGAATCCCCAGCTTGGAATCAGC
TTCTCCAATCTGTCCGGAACTACATCACAATCCACCACCATATTAGCCTCAACAACACCA
AGTGCTGAGTCAACCCCACAATCCACAACAGTCAAGATCAAAAACACAACAACAACCCAA
ATATCACCTAGCAAACCCACCACAAAACAACGCCAAAATAAACCACAAAACAAACCCAAC
AATGATTTTCACTTTGAAGTGTTCAATTTTGTACCCTGCAGCATATGCAGCAACAATCCA
ACCTGCTGGGCTATCTGCAAGAGAATACCAAACAAAAAACCTGGAAAGAAAACCACCACC
AAGCCCACAAAAAAACCAACCCTCAAGACAACCAAAAAAGATCCCAAACCTCAAACCACA
AAACCAAAGGAAGTACTCACTACCAAGCCTACAGGAAAGCTAACCATCAACACCACCAAA
ACAAACATCAGAACTACACTGCTCACCTCCAACACCAAAGGAAATCCAGATCACACAAGT
CAAGAGGGAACCCTCCACTCAACCACCTCCGAAGGCTATCCAAGCCCATCACAAGTCTAT
ACAACATCCGGTCAAGAGGAAACCCTCCACTCAACCACCTCCGAAGGCTATCCAAGCCCA
TCACAAGTCCATACAACATCCGAGTACCTATCACAATCTCTATCTTCATCCAACACAGCA
AAATGATAGTCATTAAAAAAAGCATATTGTTGCAAAAAGCCATGACCAAATCAAACAGAA
TCAAAATCAACACTGGGGCAAATAACAATGGAGTTGCCAATCCTCAAAACAAATGCTATT
ACCACAATCCTTGCTGCAGTTACGCTCTGTTTCGCTTCCAGTCAAAACATCACTGAAGAA
TTTTATCAATCAACATGCAGTGCAGTTAGCAAAGGTTATCTTAGTGCTCTAAGAACTGGT
TGGTATACTAGTGTTATAACTATAGAATTAAGTAATATCAAGGAAAATAAGTGTAATGGT
ACAGACGCTAAGGTAAAATTAATAAAACAAGAATTAGATAAATATAAAAATGCTGTAACA
GAATTGCAGTTGCTCATGCAAAGCACACCAGCAGCAAACAGTCGAGCCAGAAGAGAACTA
CCAAGATTTATGAATTATACACTCAACAATACCAAAAACACCAATGTAACATTAAGTAAG
AAAAGGAAAAGAAGATTTCTTGGATTTTTGTTAGGTGTTGGATCTGCAATCGCCAGTGGC
ATTGCTGTATCCAAGGTCCTGCACTTAGAAGGGGAAGTGAACAAAATCAAAAGTGCTCTA
CTATCTACAAACAAGGCTGTAGTCAGCTTATCTAATGGAGTCAGTGTCTTAACCAGCAAG
GTGCTAGACCTCAAAAACTATATAGATAAACAGTTGTTACCTATTGTTAACAAGCAAAGC
TGCAGCATATCAAACATTGAAACTGTGATAGAGTTCCAACAAAAGAACAACAGACTACTA
GAGATTACCAGAGAATTTAGTGTTAATGCAGGTGTAACTACACCTGTAAGCACTTATATG
TTAACTAATAGTGAGTTATTATCATTAATCAATGATATGCCTATAACAAATGATCAGAAA
AAGTTAATGTCAAGCAATGTTCAAATAGTTAGACAGCAAAGTTACTCTATCATGTCAATA
ATAAAAGAGGAAGTCTTAGCATATGTAGTACAATTACCACTATATGGTGTAATAGATACT
CCTTGTTGGAAACTACACACATCCCCTCTATGTACAACCAACACAAAGGAAGGATCCAAC
ATCTGCTTAACAAGAACCGACAGAGGATGGTACTGTGACAATGCAGGATCAGTATCCTTT
TTCCCACAAGCTGAAACATGTAAAGTTCAATCGAATCGGGTGTTTTGTGACACAATGAAC
AGTTTAACATTACCAAGTGAGGTAAATCTCTGCAACATTGACATATTCAACCCCAAATAT
GATTGCAAAATTATGACTTCAAAAACAGATGTAAGCAGCTCCGTTATCACATCTCTAGGA
GCCATTGTGTCATGCTATGGCAAAACCAAATGTACAGCATCCAATAAAAATCGTGGGATC
ATAAAGACATTCTCTAACGGGTGTGATTATGTATCAAATAAGGGGGTGGATACTGTGTCT
GTAGGTAATACATTATATTATGTAAATAAGCAAGAAGGCAAAAGTCTCTATGTAAAAGGT
GAACCAATAATAAATTTCTATGATCCATTAGTGTTCCCCTCTGATGAATTTGATGCATCA
ATATCTCAAGTCAATGAGAAAATTAATCAGAGTCTAGCATTTATCCGTAAATCAGATGAA
TTATTACATAATGTAAATGCTGGTAAATCCACCACAAATATCATGATAACTACCATAATT
ATAGTAATTATAGTAATATTGTTAGCATTAATTACAGTTGGACTGCTACTATACTGCAAG
GCCAGAAGCACACCAGTCACATTAAGTAAGGATCAACTGAGTGGTATAAATAATATTGCA
TTTAGTAACTGAATAAAAATAGCACCTAATCATATTCTTACAATGGTTCGCTATTTGACC
ATAGGTAACCCATCTATCATTAGACTATCCTAAAATTTGAACTTCATCACAACTTTCATC
TATAAACCATCTCACTTACACTTTTTATGTAGATTCCTATTTTATAGTTATATAAAAAAC
AATTGAATACCAAATTAACTTACTATTTGTAAAAATGAGAACTGGGGCAAATATGTCACG
AAGGAATCCTTGCAAATTCGAAATTCGAGGTCATTGCTTGAATGGTAAAAGGTGTCATTT
TAGTCATAATTATTTTGAATGGCCACCCCATGCACTGCTTGTAAGACAAAACTTTATGTT
AAACAGAATACTTAAGTCTATGGATAAAAGCATAGATACTTTGTCAGAAATAAGTGGAGC
TGCAGAGTTGGACAGAACAGAAGAGTATGCCCTCGGTGTAGTTGGAGTGCTAGAGAGTTA
TATAGGATCAATAAATAATATAACTAAACAATCAGCATGTGTTGCCATGAGCAAACTCCT
TACTGAACTCAACAGCGATGACATCAAAAAACTAAGGGACAATGAAGAGCCAAACTCACC
CAAAGTAAGAGTGTACAATACTGTCATATCATATATTGAAAGCAACAGGAAGAACAATAA
ACAAACTATCCATCTGTTAAAAAGACTGCCAGCAGACGTATTGAAGAAAACCATCAAAAA
CACATTGGATATCCACAAGAACATAACCATCAATAACCCAAAAGAATCAACTGTTAGTGA
TACGAACGACCATGCCAAAAATAATGATACTACCTGACAAATATCCTTGTAGTATAAATT
CCATACTAATAACAAGTAATTGTAGAGTCACTATGTATAATCAAAAAAACACACTATATA
TCAATCAAAACAACCAAAATAACCATATATACCCACCGGATCAACCATTCAATGAAATCC
ATTGGACCTCTCAGGACTTGATTGATGCAACTCAAAATTTTCTACAACATCTAGGTATTA
CTGATGATATATACACAATATATATATTAGTGTCATAATACTCAATCCTAATACTTACCA
CATCATCAAATTATTAACTCAAACAATTCAAGCTATGGGACAAAATGGATCCCATTATTA
GCGGAAATTCTGCTAATGTTTATCTCACTGATAGTTATTTAAAAGGTGTTATTTCTTTCT
CAGAATGTAACGCTTTAGGAAGTTACATATTCAATGGTCCTTATCTCAAAAATGATTATA
CCAACTTAATTAGTAGACAAAATCCATTAATAGAACACATAAATCTAAAGAAACTAAATA
TAACACAGTCCTTAATATCTAAGTATCATAAAGGTGAAATAAAAATAGAAGAACCTACTT
ACTTTCAGTCATTACTTATGACATACAAGAGTATGACCTCGTCAGAACAGACTACTACTA
CTAATTTACTTAAAAAGATAATAAGAAGAGCTATAGAAATCAGTGATGTCAAAGTCTATG
CTATATTGAATAAACTGGGGCTCAAAGAAAAAGACAAGATTAAATCCAATGATGGACAAG
ATGAAGACAACTCAGTCATTACTACCATAATCAAAGATGATATACTTTTAGCTGTCAAGG
ATAATCAATCTCATCTTAAAGCAGACAAAAATCAATCCTCAAAACAAAAAGATACAATCA
AAACAACACTTTTGAAGAAATTAATGTGTTCGATGCAACATCCTCCATCATGGTTAATAC
ATTGGTTTAATTTATACACAAAATTAAACAGCATATTAACACAATATCGATCTAGTGAGG
TAAAAAACCATGGTTTTATATTGATAGATAATCATACTCTTAGTGGATTCCAATTTATTT
TGAATCAATATGGTTGTATAGTTTATCATAAGGAACTCAAAAGAATTACTGTGACAACTT
ATAATCAATTCTTGACATGGAAAGATATTAGCCTTAGTAGATTAAATGTTTGTTTGATTA
CATGGATTAGTAACTGTTTGAACACATTAAACAAAAGCTTAGGCTTAAGATGTGGATTCA
ATAATGTTATCTTGACACAATTATTCCTTTATGGAGATTGTATACTAAAACTATTCCACA
ATGAGGGGTTCTACATAATAAAAGAGGTAGAGGGATTTATTATGTCTCTAATTTTGAATA
TAACAGAAGAAGATCAATTCAGAAAACGGTTTTATAATAGTATGCTCAACAACATCACAG
ATGCCGCCAACAAAGCTCAAAAAAATCTGCTATCAAGAGTATGTCATACATTATTAGATA
AGACAATATCAGATAATATAATAAATGGCAGATGGATAATTCTATTGAGTAAGTTCCTAA
AATTAATTAAGCTTGCAGGTGACAATAACCTCAACAATCTGAGTGAATTATATTTTTTGT
TCAGAATATTTGGACACCCAATGGTAGATGAAAGACAAGCCATGGATGCTGTTAAAGTTA
ATTGCAACGAGACCAAATTTTACTTGTTAAGTAGTTTGAGTATGTTAAGAGGAGCTTTTA
TATATAGAATTATAAAAGGGTTTGTAAATAATTACAACAGATGGCCTACTTTAAGAAATG
CCATTGTCTTACCCTTAAGATGGTTAACTTACTATAAACTAAACACTTATCCTTCCTTGT
TGGAACTTACAGAAAGAGATTTGATTGTTCTATCAGGACTACGTTTCTATCGAGAGTTTC
GGTTGCCTAAAAAAGTGGATCTTGAAATGATCATAAATGATAAGGCTATATCACCTCCTA
AAAATTTAATATGGACTAGTTTCCCTAGAAATTATATGCCGTCACACATACAAAATTATA
TAGAACATGAAAAATTAAAATTCTCTGATAGTGATAAATCAAGAAGAGTATTAGAGTATT
ATTTAAGAGATAACAAATTCAATGAATGTGATTTACACAACTGTGTAGTTAATCAAAGTT
ATCTTAACAACCCGAATCATGTGGTATCATTGACAGGCAAAGAAAGAGAACTCAGTGTAG
GTAGAATGTTTGCAATGCAACCAGGAATGTTCAGACAAGTTCAAATATTAGCAGAGAAAA
TGATAGCAGAAAACATATTACAATTTTTCCCTGAAAGTCTTACAAGATATGGTGATCTAG
AACTACAGAAAATATTAGAATTGAAAGCAGGAATAAGTAACAAATCAAATCGTTACAATG
ATAATTACAACAATTACATTAGTAAGTGCTCTATCATCACAGATCTCAGCAAATTCAATC
AAGCATTTCGATATGAAACATCATGTATTTGTAGTGATGTACTGGATGAACTGCATGGTG
TACAATCTCTATTTTCCTGGTTACATTTAACTATTCCTCATGTCACAATAATATGCACAT
ATAGGCATGCACCCCCCTATATAAAGGATCATATTGTAGATCTTAACAATGTAGATGAGC
AAAGTGGACTATATAGATATCACATGGGTGGCATCGAAGGGTGGTGTCAAAAACTATGGA
CCATAGAAGCTATATCACTATTAGATCTAATATCTCTCAAAGGGAAATTCTCAATTACTG
CTTTAATTAATGGTGACAATCAATCAATAGATATAAGTAAACCAGTAAGACTCATAGAAG
GTCAAACTCATGCTCAAGCAGATTATTTGCTAGCATTAAATAGTCTCAAATTACTGTATA
AAGAGTATGCAGGAATAGGCCACAAATTAAAAGGAACTGAGACTTATATATCGAGAGATA
TGCAATTTATGAGTAAAACGATCCAACATAACGGTGTATATTACCCAGCTAGTATAAAGA
AAGTCCTAAGAGTGGGACCGTGGATAAACACTATACTTGATGACTTCAAAGTGAGTCTAG
AATCTATAGGTAGTTTGACACAAGAATTAGAATATAGAGGTGAAAGTCTATTATGCAGTT
TAATATTTAGAAATGTATGGTTATATAATCAAATTGCATTACAACTTAAAAATCATGCAT
TATGTAACAACAAATTATATTTGGATATATTAAAAGTTCTAAAACACTTAAAAACCTTTT
TTAATCTTGATAACATTGATACAGCATTAACATTGTATATGAATTTGCCTATGTTATTTG
GTGGTGGTGATCCCAACTTGTTATATCGAAGTTTCTATAGAAGAACTCCTGATTTCCTCA
CAGAGGCTATAGTTCACTCTGTGTTCATACTTAGTTATTATACAAACCATGATTTAAAAG
ATAAACTTCAAGATCTGTCAGATGATAGATTGAATAAGTTCTTAACATGCATAATCACGT
TTGACAAAAACCCCAATGCTGAATTCGTTACATTGATGAGAGATCCTCAAGCTTTAGGAT
CTGAGAGGCAAGCTAAAATTACTAGCGAAATCAATAGACTGGCAGTTACCGAGGTTTTGA
GCACAGCTCCAAACAAAATATTTTCCAAAAGTGCACAACACTATACCACTACAGAGATAG
ATCTTAATGATATTATGCAGAATATAGAACCTACATATCCTCACGGGCTAAGAGTTGTTT
ATGAAAGTTTACCCTTTTATAAAGCAGAGAAAATAGTAAATCTTATATCCGGTACAAAAT
CTATAACTAACATACTGGAAAAGACTTCTGCCATAGACTTAACAGATATTGATAGAGCCA
CTGAGATGATGAGGAAAAACATAACTTTGCTTATAAGGATATTACCATTAGATTGTAACA
GAGATAAAAGAGAAATATTGAGTATGGAAAACCTAAGTATTACTGAATTAAGCAAATACG
TAAGAGAAAGATCTTGGTCTTTATCCAATATAGTTGGTGTTACATCACCCAGTATCATGT
ATACAATGGACATAAAATATACAACAAGCACTATAGCTAGTGGCATAATCATAGAGAAAT
ATAATGTCAACAGTTTAACACGTGGTGAGAGAGGACCCACTAAACCATGGGTTGGTTCAT
CTACACAAGAGAAAAAGACAATGCCAGTTTATAATAGACAAGTTTTAACCAAAAAACAGA
GAGATCAAATAGATCTATTAGCAAAATTGGATTGGGTGTATGCATCTATAGATAACAAGG
ATGAATTTATGGAGGAACTTAGCATAGGAACTCTTGGGTTAACATATGAAAAGGCCAAAA
AATTATTCCCACAATATTTAAGTGTTAACTATTTGCATCGTCTTACAGTCAGTAGTAGAC
CATGTGAATTCCCTGCATCTATACCAGCTTATAGAACTACAAATTATCACTTTGATACTA
GCCCTATTAATCGCATATTAACAGAAAAGTATGGTGATGAAGATATTGATATAGTATTCC
AAAACTGTATAAGCTTTGGCCTTAGCTTAATGTCTGTAGTAGAACAATTTACTAATGTAT
GTCCTAACAGAATTATTCTCATACCCAAGCTTAATGAGATACATTTGATGAAACCTCCCA
TATTCACAGGTGATGTTGATATTCACAAGTTAAAGCAAGTGATACAAAAACAACATATGT
TTTTACCAGACAAAATAAGTTTGACTCAATATGTGGAATTATTCTTAAGTAATAAAACAC
TTAAATCTGGATCTAATGTTAATTCTAATTTAATATTGGCGCATAAGATATCTGACTATT
TTCATAATACATACATTTTAAGTACTAATTTAGCTGGACATTGGATTCTTATTATACAAC
TTATGAAAGATTCTAAGGGTATTTTTGAAAAAGATTGGGGAGAGGGATATATAACTGATC
ATATGTTCATTAATTTGAAAGTTTTCTTCAATGCTTATAAGACATATCTCTTGTGTTTTC
ATAAAGGTTACGGCAGAGCAAAGCTGGAGTGTGATATGAATACTTCAGATCTCCTATGTG
TATTGGAATTAATAGACAGTAGTTATTGGAAGTCTATGTCTAAGGTGTTTTTAGAACAAA
AAGTTATCAAATACATTCTTAGCCAGGATGCAAGTTTACATAGAGTGAAGGGATGTCATA
GCTTCAAACTATGGTTTCTCAAACGTCTTAATGTGGCAGAATTCACGGTTTGCCCTTGGG
TTGTTAACATAGATTATCATCCAACACATATGAAAGCAATATTAACTTATATTGATCTTG
TTAGAATGGGATTGATAAATGTAGATAGAATATACATTAAAAATAACCACAAGTTCAATG
ATGAGTTTTATACTTCTAATCTGTTTTACATTAATTATAACTTCTCAGATAATACTCATC
TATTAACTAAACATATAAGGATTGCTAATTCCGAATTAGAAAGTAATTACAACAAATTAT
ATCATCCCACACCAGAAACCCTAGAAAATATACTAACCAATCCGGTTAAAAGTAACGGAA
AAAAGACACTGAGTGACTATTGTATAGGTAAAAATGTTGATTCAATAATGTTACCTTCGT
TATCTAATAAGAAGCTTATTAAATCGTCTACAATGATTAGAACCAATTACAGCAGACAAG
ATTTGTATAATTTATTTCCTACGGTTGTGATTGATAAAATTATAGATCATTCAGGTAATA
CAGCCAAGTCTAACCAACTTTACACTACTACTTCTCATCAAATATCCTTAGTGCACAATA
GCACATCACTTTATTGCATGCTTCCTTGGCATCATATTAACAGATTCAATTTTGTATTTA
GTTCTACAGGTTGTAAAATTAGTATAGAGTATATTTTAAAAGATCTTAAAATTAAGGATC
CTAATTGTATAGCATTCATAGGTGAAGGAGCAGGGAATTTATTATTGCGTACAGTAGTGG
AACTTCATCCTGATATAAGATATATTTACAGAAGTCTGAAAGATTGCAATGATCATAGTT
TACCAATTGAGTTTTTAAGGCTGTACAATGGACATATCAACATTGATTATGGTGAAAATT
TGACCATTCCTGCTACAGATGCAACCAACAACATTCATTGGTCTTATTTACATATAAAGT
TTGTTGAACCTATCAGTCTTTTTGTCTGTGATGCTGAATTGCCTGTAACAGTCAACTGGA
GTAAGATTATAATAGAGTGGAGCAAGCATGTAAGAAAATGCAAGTACTGTTCTTCAGTTA
ATAAATGTACATTAATAGTAAAATATCATGCTCAAGATGATATCGATTTCAAATTAGACA
ACATAACTATATTAAAAACTTATGTATGCTTAGGCAGTAAGTTAAAGGGATCTGAAGTTT
ACTTAGTCCTTACAATAGGCCCTACAAATGTGTTCCCAGTATTTAATGTAGTACAAAATG
CTAAATTGATACTATCAAGAACCAAAAATTTCATCATGCCTAAAAAAGCTGATAAAGAGT
CTATTGATGCAAATATTAAGAGTTTGATACCTTTTCTTTGTTACCCTATAACAAAAAAAG
GAATTAATACTGCATTGTCTAAATTAAAGAGTGTTGTTAGTGGAGATATACTATCATATT
CTATAGCTGGACGTAATGAAGTTTTCAGCAATAAACTTATAAATCATAAGCATATGAACA
TCTTAAAGTGGTTCAATCATGTTTTAAATTTCAGATCAACAGAATTAAACTATAATCATT
TATATATGGTAGAATCTACTTATCCTCATCTAAGTGAATTGTTAAACAGCTTGACAACCA
ATGAACTTAAAAAACTGATTAAAATCACAGGTAGTTTGTTATACAACTTTAATAATGAAT
AATGAGCAAAAATCTTATAACAAAAATAGCTACACACTAACATTGTATTCAATTATAGTT
ATTTAAAATTAATAATTATATAATTTTTAATAACTTCTAGTGAACTAATCCTAAAATTAT
CATTTTGATCTAGGAAGAATAAGTTTAAATCCAAATCTAATTGGTTTATCTGTATATTAA
CTAAATTACGAGATATTAGTTTTTGACACTTTTTTTCTCGT
