# Supplementary material for: Whole genome sequencing and phylogenetic classification accelerate the implementation of respiratory syncytial virus genomic surveillance in Canada: a pilot study
Source: Microbiol Spectr. 2025 Sep 3;13(10):e03142-24. doi: 10.1128/spectrum.03142-24 (PMC12502720; doi:10.1128/spectrum.03142-24)
Supplement: File S2 — hRSVA-tiling reference fasta fai. [file spectrum.03142-24-s0002.txt]

SUPPLEMENTAL FILE 1-2: The fai format of reference sequences of hRSVA-tiling assay
(this legend to be deleted upon analysis)

MZ515773	15281	11	60	62
