# Supplementary material for: Whole genome sequencing and phylogenetic classification accelerate the implementation of respiratory syncytial virus genomic surveillance in Canada: a pilot study
Source: Microbiol Spectr. 2025 Sep 3;13(10):e03142-24. doi: 10.1128/spectrum.03142-24 (PMC12502720; doi:10.1128/spectrum.03142-24)
Supplement: File S3 — hRSVA-Tiling scheme bed file. [file spectrum.03142-24-s0003.txt]

SUPPLEMENTAL FILE 1-3: The bed file format of hRSVA-tiling assay
(this legend to be deleted upon analysis)
MZ515773	3	27	hRSVA_99_800-900_v3_0_LEFT	2	+
MZ515773	45	72	hRSVA_99_800-900_v3_0_LEFT_alt1	2	+
MZ515773	816	845	hRSVA_99_800-900_v3_0_RIGHT	2	-
MZ515773	271	299	hRSVA_99_800-900_v3_1_LEFT	1	+
MZ515773	1108	1131	hRSVA_99_800-900_v3_1_RIGHT	1	-
MZ515773	969	1000	hRSVA_99_800-900_v3_2_LEFT	2	+
MZ515773	1823	1846	hRSVA_99_800-900_v3_2_RIGHT	2	-
MZ515773	1714	1744	hRSVA_99_800-900_v3_3_LEFT	1	+
MZ515773	2560	2582	hRSVA_99_800-900_v3_3_RIGHT	1	-
MZ515773	2247	2269	hRSVA_99_800-900_v3_4_LEFT	2	+
MZ515773	3043	3073	hRSVA_99_800-900_v3_4_RIGHT	2	-
MZ515773	2923	2945	hRSVA_99_800-900_v3_5_LEFT	1	+
MZ515773	3760	3788	hRSVA_99_800-900_v3_5_RIGHT	1	-
MZ515773	3645	3671	hRSVA_99_800-900_v3_6_LEFT	2	+
MZ515773	4462	4483	hRSVA_99_800-900_v3_6_RIGHT	2	-
MZ515773	4327	4351	hRSVA_99_800-900_v3_7_LEFT	1	+
MZ515773	5199	5222	hRSVA_99_800-900_v3_7_RIGHT	1	-
MZ515773	4922	4945	hRSVA_99_800-900_v3_8_LEFT	2	+
MZ515773	5714	5737	hRSVA_99_800-900_v3_8_RIGHT	2	-
MZ515773	5324	5349	hRSVA_99_800-900_v3_9_LEFT	1	+
MZ515773	6151	6173	hRSVA_99_800-900_v3_9_RIGHT	1	-
MZ515773	6018	6038	hRSVA_99_800-900_v3_10_LEFT	2	+
MZ515773	6861	6890	hRSVA_99_800-900_v3_10_RIGHT	2	-
MZ515773	6452	6481	hRSVA_99_800-900_v3_11_LEFT	1	+
MZ515773	7282	7313	hRSVA_99_800-900_v3_11_RIGHT	1	-
MZ515773	7174	7197	hRSVA_99_800-900_v3_12_LEFT	2	+
MZ515773	7967	7991	hRSVA_99_800-900_v3_12_RIGHT	2	-
MZ515773	7849	7871	hRSVA_99_800-900_v3_13_LEFT	1	+
MZ515773	8652	8681	hRSVA_99_800-900_v3_13_RIGHT	1	-
MZ515773	8244	8272	hRSVA_99_800-900_v3_14_LEFT	2	+
MZ515773	9081	9107	hRSVA_99_800-900_v3_14_RIGHT	2	-
MZ515773	9156	9179	hRSVA_99_800-900_v3_14_RIGHT_alt1	2	-
MZ515773	8935	8962	hRSVA_99_800-900_v3_15_LEFT	1	+
MZ515773	9789	9811	hRSVA_99_800-900_v3_15_RIGHT	1	-
MZ515773	9642	9664	hRSVA_99_800-900_v3_16_LEFT	2	+
MZ515773	10467	10495	hRSVA_99_800-900_v3_16_RIGHT	2	-
MZ515773	10037	10066	hRSVA_99_800-900_v3_17_LEFT	1	+
MZ515773	10896	10920	hRSVA_99_800-900_v3_17_RIGHT	1	-
MZ515773	10754	10782	hRSVA_99_800-900_v3_18_LEFT	2	+
MZ515773	11549	11578	hRSVA_99_800-900_v3_18_RIGHT	2	-
MZ515773	11209	11236	hRSVA_99_800-900_v3_19_LEFT	1	+
MZ515773	11210	11238	hRSVA_99_800-900_v3_19_LEFT_alt1	1	+
MZ515773	12005	12031	hRSVA_99_800-900_v3_19_RIGHT	1	-
MZ515773	11907	11929	hRSVA_99_800-900_v3_20_LEFT	2	+
MZ515773	12723	12747	hRSVA_99_800-900_v3_20_RIGHT	2	-
MZ515773	12269	12298	hRSVA_99_800-900_v3_21_LEFT	1	+
MZ515773	13104	13127	hRSVA_99_800-900_v3_21_RIGHT	1	-
MZ515773	12971	13003	hRSVA_99_800-900_v3_22_LEFT	2	+
MZ515773	13834	13861	hRSVA_99_800-900_v3_22_RIGHT	2	-
MZ515773	13664	13693	hRSVA_99_800-900_v3_23_LEFT	1	+
MZ515773	14466	14499	hRSVA_99_800-900_v3_23_RIGHT	1	-
MZ515773	14040	14070	hRSVA_99_800-900_v3_24_LEFT	2	+
MZ515773	14889	14922	hRSVA_99_800-900_v3_24_RIGHT	2	-
MZ515773	14787	14815	hRSVA_99_800-900_v3_25_LEFT	1	+
MZ515773	15204	15238	hRSVA_99_800-900_v3_25_RIGHT_alt2	2	-
MZ515773	15251	15281	hRSVA_99_800-900_v3_25_RIGHT	2	-
