# Supplementary material for: Whole genome sequencing and phylogenetic classification accelerate the implementation of respiratory syncytial virus genomic surveillance in Canada: a pilot study
Source: Microbiol Spectr. 2025 Sep 3;13(10):e03142-24. doi: 10.1128/spectrum.03142-24 (PMC12502720; doi:10.1128/spectrum.03142-24)
Supplement: File S4 — hRSVB-tiling reference fasta. [file spectrum.03142-24-s0004.txt]

SUPPLEMENTAL FILE 1-4: The fasta format of reference sequences of hRSVB-tiling assay
(this legend to be deleted upon analysis)

>hRSV|B|Switzerland|HB-Bern|2019|EPI_ISL_2558987|2019
TGACGAAACGGAGTCTAGACTCCGTCACGCGAAAAAATGCGTACTACAAACTTGCACACT
CGAAAAAAATGGGGCAAATAAGAATTTGATAAGTGCTATTTAAGTCTAACCTTTTTAATC
AGAAATGGGGTGCAATTCACTGAGCATGATAAAGGTTAGATTACAAAATTTGTTTGATAA
TGACGAAGTAGCATTGTTAAAAATAACATGTTATACTGACAAATTAATTCTTCTGACTAA
TGCATTAGCCAAAGCAACAATACATACAATTAAATTAAACGGCATAGTTTTTATACATGT
TATAACAAGCAGTGAAGTGTGCCCTGATAACAATATTGTAGTGAAATCTAACTTTACAAC
AATGCCAATATTACAAAATGGAGGATACATATGGGAATTGATTGAATTGACACACTGCTC
TCAATTAAATGGTCTAATAGATGATAATTGTGAAATCAAATTTTCTAAAAGACTAAGTGA
CTCAGTAATGACTGATTATATGAATCAAATATCTGATTTACTTGGGCTTGATCTCCATTC
ATGAATTATGTTTAGTCTAATTCAATAGACATGTGTTTATTACCATTTTAGTTAATATAA
AACCTCATCAAAGGGAGATGGGGCAAATAAACTCACCCAATCAATCAAACCATGAGCACT
ACAAACGACAACACCACCATGCAAAGATTGATGATCACAGACATGAGACCCCTGTCGATG
GATTCAATAATAACATCTCTCACCAAAGAAATCATCACACACAAATTCATATACTTGATA
AACAATGAATGTATTGTAAGAAAACTCGATGAAAGACAAGCTACATTTACATTCCTAGTC
AATTATGAGATGAAGCTATTGCACAAAGTAGGGAGTACCAAATACAAGAAATACACCGAA
TATAATACAAAATATGGCACATTCCCTATGCCTATATTTATCAATCATGGCGGGTTTCTA
GAATGTATTGGCATTAAGCCTACAAAACATACTCCTATAATATACAAATATGACCTCAAC
CCGTAACTTCCAACAAAAAAACCAACTCATCCAAACCAAGCCATTCTCCAAACAACAATG
CTCAACAGTTAAGAAGGAGCTAATCCATTTTAGTAATTAAAAATAAGGGTGAAACCAGTA
ACATAAATTGGGGCAAATACAAAGATGGCTCTTAGCAAAGTCAAGTTGAATGATACATTA
AATAAGGATCAGCTGCTGTCATCCAGCAAATACACTATTCAACGTAGTACAGGAGATAAT
ATTGACACTCCCAATTATGATGTGCAAAAACACCTAAACAAACTATGTGGTATGCTATTA
ATCACTGAAGATGCAAATCATAAATTCACAGGATTAATAGGTATGCTATATGCTATGTCC
AGATTAGGAAGGGAAGACACTATAAAGATACTTAAAGATGCTGGATATCATGTTAAAGCT
AATGGAGTAGATATAACAACATATCGTCAAGATATAAATGGAAAGGAAATGAAATTCGAA
GTATTAACATTATCAAGCTTGACATCAGAAATACAAGTCAATATTGAGATAGAATCTAGA
AAGTCCTACAAAAAAATGCTAAAAGAGATGGGAGAAGTGGCTCCAGAATATAGGCATGAT
TCTCCAGACTGTGGGATGATAATACTGTGTATAGCTGCCCTTGTAATAACCAAATTAGCA
GCAGGAGATAGATCAGGTCTTACAGCAGTAATTAGGAGGGCAAACAATGTCTTAAAAAAC
GAAATAAAACGCTACAAGGGCCTAATACCAAAAGACATAGCCAACAGTTTTTATGAAGTG
TTTGAAAAATACCCTCATCTTATAGATGTTTTTGTGCACTTTGGCATAGCACAATCATCC
ACAAGAGGGGGCAGTAGAGTTGAAGGAATCTTTGCAGGATTGTTTATGAATGCCTATGGT
TCAGGACAAGTAATGCTAAGATGGGGAGTTTTAGCCAAATCTGTAAAAAATATCATGCTA
GGACATGCTAGTGTCCAAGCAGAAATGGAGCAAGTTGTGGAAGTCTATGAGTATGCACAG
AAGTTGGGAGGAGAAGCTGGTTTCTACCATATATTGAACAATCCAAAAGCATCATTGCTG
TCATTAACTCAATTTCCTAACTTCTCAAGTGTGGTCCTAGGCAATGCAGCAGGTCTAGGC
ATAATGGGAGAGTATAGAGGTACACCAAGAAACCAAGATCTCTATGATGCAGCCAAAGCA
TATGCAGAGCAACTCAAAGAAAATGGAGTAATAAACTACAGTGTATTAGACTTAACAACA
GAAGAATTGGAAGCCATAAAGCATCAACTCAACCCCAAAGAAGATGACGTAGAGCTTTAA
GTTAACAAAAAATACGGGGCAAATAAGTCAACATGGAGAAGTTTGCACCTGAATTTCATG
GAGAAGACGCAAATAACAAAGCTACCAAATTCCTAGAATCAATAAAAGGCAAGTTCGCAT
CATCCAAAGATCCTAAGAAGAAAGATAGCATAATATCTGTCAACTCAATAGACATAGAAG
TCACTAAAGAGAGCCCGATAACATCTGGCACCAACATTATCAATCCAACAAGTGAAGCCG
ACAGTACCCCAGAAACTAAAGCCAACTACCCAAGAAAACCTCTAGTAAGCTTCAAAGAAG
ATCTCACCCCAAGTGATAACCCTTTCTCTAAGTTGTACAAAGAAACCATAGAAACATTTG
ATAACAATGAAGAAGAATCTAGCTACTCATATGAGGAGATCAATGACCAAACAAATGACA
ACATTACAGCAAGACTAGATAGAATTGATGAAAAATTAAGTGAAATATTAGGAATGCTCC
ATACATTAGTAGTTGCAAGTGCAGGACCTACTTCGGCTCGTGACGGAATAAGAGATGCTA
TGGTTGGTCTAAGAGAAGAAATGATAGAAAAAATAAGAGCAGAAGCATTAATGACCAATG
ATAGGTTAGAGGCCATGGCAAGACTTAGGAATGAGGAAAGTGAAAAAATGGCAAAAGACA
CCTCAGATGAAGTGTCTCTCAATCCAACCTCTAAAAAATTGAGTGACTTGTTGGAAGACA
ACGATAGCGACAATGATCTATCACTTGATGATTTTTGATCAGTGATCAACTCACTCAGCA
ATCAACAACATCAATAAAACAGACACCAATCCATTGAATCAATTGCCAGACTGAAAAAAC
AAACATCCATCAGCAGAACCACCAACCAATCAATCAACCAATTGATCAATCAGCACCCTG
ACAAAATTAACAATATAGTAACAAAAAAAGAACAAGATGGGGCAAATATGGAAACATACG
TGAACAAGCTTCACGAAGGCTCCACATACACAGCAGCTGTCCAGTACAATGTTCTAGAAA
AAGATGATGATCCCGCATCACTAACAATATGGGTGCCTATGTTCCAGTCATCTGTGCCAG
CAGACTTGCTCATAAAAGAACTTGCAAGCATCAACATACTAGTAAAGCAGATCTCTACGC
CCAAAGGACCTTCACTACGAGTCACGATCAACTCAAGAAGTGCTGTGCTGGCTCAAATGC
CTAGTAATTTCACCATAAGTGCAAATGTATCATTAGATGAAAGAAGCAAATTAGCATATG
ATGTAACTACACCTTGTGAAATCAAAGCATGCAGTTTAACATGCTTAAAAGTAAAAAGTA
TGTTAACTACAGTCAAAGATCTAACCATGAAGACATTCAACCCCACTCATGAGATCATTG
CTCTATGTGAATTTGAAAATATTATGACATCAAAAAGAGTAATAATACCAACCTATCTAA
GATCAATCAGTGTCAAAAACAAAGATCTGAACTCACTGGAAAATATAGCAACCACCGAAT
TCAAAAATGCTATCACCAATGCTAAAATTATTCCCTATGCAGGATTAGTGTTAGTTATCA
CGGTTACTGATAATAAAGGAGCATTCAAGTATATCAAGCCACAGAGTCAATTTATAGTGG
ATCTTGGTGCCTACCTAGAAAAAGAGAGCATATATTATGTGACTACTAATTGGAAGCATA
CAGCTACACGTTTTTCAATCAAACCACTAGAGGATTAAACTCAATTATCAACATTGAATG
ACAGGTTCACATATATCCTCAACTGCACACTATATCTAAACATCATAAACATCTACACTA
CACACTTCATCACACAAACCAATCCCACTCAAAATCTAAAATCACTTCCAGCCATTGTCT
GCCAGACCTAGAGTGCGAATAGGTAAATAAAACAAGAATATGGGGTAAATAGATATCAGT
TAGAGTTCAACCAATCTCAACAACCATCTATACCGCCAATCCAATACATACATTGCAAAT
CTTAAAATGGGAAACACATCCATCACAATAGAATTCACAAGCAAATTTTGGCCCTATTTT
ACACTAATACATATGATCTTAACTCTAATCTCTTTACTAATTATAATCACTATTATGATT
GCAATACTAAATAAGCTAAGTGAACATAAAATATTCTGCAACAAAACTCTTGAACAAGGA
CAGATGTATCAAATCGACACATAGTGTTCTCCCATTATGCTGTATCAAATCACAATCCTG
TGTATATAAATAAACAAATCCAATCTTCTCACAGAGTCATGGCATCACAAAACCATGCCA
ACCATCATGGTAGCATAGAGTAGTTATTAAAAATTAACATAATGATGAATTATTAGTATG
GGATCAAAAACAACATTGGGGCAAATGCAACAATGTCCAAAAACAAGAATCAACGCACTG
CCAGGACTCTAGAAAAGACCTGGGATACTCTTAATCATCTAATTGTAATATCCTCTTGTT
TATACAAATTAAATTTAAAATCTATAGCACAAATAGCACTATCAGTTTTGGCAATGATAA
TCTCAACCTCTCTTATAATTGCAGCCATAATATTCATCATCTCTGCCAATCACAAAGTTA
CACTAACAACTGTCACAGTTCAAACAATAAAAAACCACACTGAGAAAAACATAACCACTT
ACCTCACTCAAGTCTCACCAGAAAGGGTTAGCCCATCCAAACAACCCACAGCCACACCAC
CAATCCACACAAACTCAGCCACAATATCACCCAATACAAAATCAGAAACACACCATACAA
CAACACAAACCAAAGGCACAATCTCTACTCCAACACAGAACAACAAGCCAAGCACAAAAC
CACGTCCAAAAAATCCACCAAAAAAAGATGATTACCATTTTGAAGTGTTCAACTTTGTTC
CCTGTAGTATATGTGGCAACAATCAACTCTGCAAATCCATTTGCAAAACAATACCAAGCA
ATAAACCAAAGAAAAAACCAACTACAAAACCCACAAACAAACCACCTACCAAAACCACAA
ACAAAAGAGACCCCAAAACACTAGCCAAAACACCGAAAAAAGAAACCACCATTAACCCAA
CAAAAAAACCAACCCCCAAGACTACAGAAAGAGACACCAGCACCCCACAATCCACTGTGC
TCGACATAACCACATCAAAACACACAGAAAGGGACACCAGCACCTCACAATCCATTGCGC
TTGACACAACCACATCAAAACACACAACCCAACAGCAATCTCTCTACTCAACCATCCCCG
AAAACACACCCAACTCCACACAAACACCCACAGCATCCGAGCCCTCCACATCAAATTCTA
TCTAAAGACTCCAGTCATATGCTTAGTTATTTAAAAACTACATCTTAGCAAAGAACCGTG
ATCCCTCAAGCAAGAACGAAATTAAATCTGGGGCAAATAACCATGGAGTTGCTGATCCAT
AGATCAAGTGCAATCTTCCTAACTCTTGCTATTAATGCATTGTACCTTACCTCAAGTCAG
AACATAACTGAGGAGTTTTACCAATCAACATGTAGTGCAGTTAGCAGAGGTTACTTGAGT
GCTTTAAGAACAGGTTGGTATACCAGTGTCATAACAATAGAATTAAGTAATATAAAAGAA
ACCAAATGCAATGGAACTGACACTAAAGTTAAACTTATAAAACAAGAATTAGATAAGTAT
AAGAATGCAGTAACTGAATTACAGTTACTTATGCAAAACACACCAGCTGTCAACAACCGG
GCCAGAAGAGAAGCACCACAGTATATGAACTACACAATCAATACCACTAAAAACCTAAAT
GTATCAATAAGCAAGAAGAGGAAACGAAGATTTCTGGGCTTCTTGTTAGGTGTAGGATCT
GCAATAGCAAGTGGTATAGCTGTATCCAAAGTTCTACACCTTGAAGGAGAAGTGAACAAG
ATCAAAAATGCTTTGCAGCTTACAAACAAAGCTGTAGTCAGTCTATCAAATGGGGTCAGT
GTTTTAACCAGCAGAGTGTTAGATCTCAAGAATTATATAAACAACCAATTATTACCTATG
GTAAATCGACAGAGTTGTCGCATATCCAACATTGAGACAGTTATAGAATTCCAGCAGAAG
AACAGCAGATTGTTGGAAATCACCAGAGAATTTAGTGTCAATGCAGGTGTAACGACACCT
TTAAGCACTTACATGTTAACAAACAGTGAGTTACTATCATTAATCAATGATATGCCTATA
ACAAATGATCAGAAAAAATTAATGTCAAGCAATGTTCAGATAGTAAGGCAACAAAGTTAT
TCTATCATGTCTATAATAAAGGAAGAAGTTCTTGCATATGTTGTACAGCTACCTATCTAT
GGTGTAATTGATACACCTTGCTGGAAATTACACACATCACCTCTGTGCACCACCAACATC
AAAGAAGGATCAAATATTTGTTTAACAAGGACTGATAGAGGATGGTATTGTGATAATGCA
GGATCAGTATCCTTCTTTCCACAAGCTGACACTTGTAAAGTACAGTCCAATCGAGTATTT
TGTGACACTATGAACAGTTTGACATTACCAAGTGAAGTCAGCCTTTGTAACACTGACATA
TTCAATTCCAAGTATGACTGCAAAATTATGACATCAAAAACAGACATAAGCAGCTCAGTA
ATTACTTCTCTAGGAGCTATAGTGTCATGCTATGGTAAGACTAAATGTACTGCATCCAAC
AAAAATCGTGGAATTATAAAGACATTTTCTAATGGTTGTGATTATGTGTCAAACAAAGGA
GTAGATACTGTATCAGTGGGCAACACTCTATATTATGTCAACAAGCTGGAAGGCAAAAAC
CTTTATGTAAAAGGGGAACCTATAATAAATTACTATGACCCTCTAGTGTTTCCTTCTGAT
GAGTTTGATGCATCAATATCTCAAGTCAATGAAAAAATTAATCAAAGTTTAGCTTTTATT
CGTAGATCTGATGAATTATTACATAATGTAAATACTGGAAAATCTACTACAAATATTATG
ATAACTGCAATTATTATAGTAATCATTGTAGTATTGTTATCATTAATAGCTATTGGTTTA
CTGTTGTATTGCAAAGCCAAAAACACACCAGTTACATTAAGCAAAGACCAACTAAGTGGA
ATCAATAATATTGCATTCAGCAAATAGACAAAAAACCACCTGATCATGTTCCAACAACAA
TCTGCTGACCATCAATCCCAAATCAACTTACAACAGATACTTCAACATCACAGCACAGGC
TGAATCATCTCCTCGCATCATGCTACCCACACAACTAAGCTAGATCCTTAATTCATAGTT
ACATAAAAGCCTCAAATATCGCAATCAACACTAAATCAACACATCATTCACAAAACTAAC
AGCTGGGGCAAATATGTCGCGAAGAAATCCCTGCAAATTTGAGATTAGAGGTCATTGCTT
GAATGGTAGAAGATGCCACTACAGTCATAATTACTTTGAATGGCCTCCTCATGCATTGCT
AGTGAGGCAAAACTTCATGTTAAACAAGATACTCAAGTCAATGGACAAGAGCATAGACAC
TTTGTCTGAAATAAGTGGAGCTGCTGAACTTGATAGAACAGAAGAATATGCTCTTGGTAT
AGTTGGAGTGCTAGAGAGTTACATAGGATCTATAAACAACATAACAAAACAATCAGCATG
TGTTGCTATGAGTAAACTTCTTATTGAGATCAATAGTGATGACATTAAAAAGCTGAGAGA
TAATGAAGAACCCAATTCACCTAAGATAAGAGTGTACAATACTGTTATATCATACATCGA
GAGCAATAGAAAAAACAGCAAGCAAACCATCCATCTGCTTAAACGATTACCAGCAGACGT
GCTGAAGAAGACAATAAAGAACACATTAGATATCCACAAAAGCATAACCATAAGCAACCC
AAAAGAGTCAACCATAAGTGATCAAAATGACCAAACCAAAAATAATGATATTACCGGATA
AATATCCTTGTAGTATATCATCCATATTGATCTCAAGTGAAAGCATGATTGCTACATTCA
ATCATAAAGACATATTACAATTTAACCACAACCATTTAGATAACCACCAGTGTTTATTAA
ATCATATATTTGATGAAATTCATTGGACACCTAAAAACTTATTAGATGCCACTCAACAAT
TTCTCCAACATCTTAACATCCCTGAAGATATATATACAGTATATATATTAGTGTCATAAT
GCTTGATCATAGCGACTCTATATCATCCAACCATAAATTAGTCTTAATAAAGTTATGGGA
CAAAATGGATCCCATTATTAATGGAAGCTCCGCTAATGTATATCTAACTGATAGTTATCT
AAAAGGTGTTATCTCTTTTTCAGAATGTAATGCTTTAGGGAGTTACCTTTTTAACGGCCC
TTATCTTAAAAATGATTATACCAACTTAATTAGTAGACAAAGCCCACTAATAGAGCATAT
GAATCTAAAAAAACTAACTATAACACAGTCATTAATATCTAGATACCATAAAGGCGAACT
GAAATTAGAAGAACCAACTTATTTCCAGTCATTACTTATGACATATAAAAGCATGTCCTC
GTCTGAACAAATTGCTACAACTAACTTACTTAAAAAAATAATACGAAGAGCTATAGAAAT
AAGTGATGTAAAGGTGTACGCCATCTTGAATAAACTAGGACTAAAGGAAAAGGACAGAGT
TAAGCCCAACAACAATTCAGGTGATGAAAACTCAGTACTTACAACCATAATTAAAGATGA
TATACTCTCAGCTGTGGAAAACAATCAATCATATACAAATTCAGATAAAAATTACTCAGT
AAATCAAAATATCAATATCAAAACAACACTCTTAAAAAAGTTGATGTGTTCAATGCAACA
TCCTCCATCATGGTTAATACACTGGTTCAATTTATATACAAAATTAAATAACATATTAAC
ACAATATCGATCAAATGAGGTAAAAAGTCATGGGTTTATATTAATAGATAATCAAACTTT
GAGTGGTTTTCAGTTTATTTTAAATCAATATGGTTGCATTGTTTATCATAAAGGGCTCAA
AAAAATTACAACTACTACATACAATCAATTTTTGACATGGAAAGACATCAGCCTCAGCAG
ATTAAATGTTTGCTTAATTACTTGGATAAGTAATTGTTTAAATACATTAAATAAAAGCTT
AGGGTTGAGATGCGGATTCAATAATGTTGTGCTATCACAATTATTCCTTTACGGAGATTG
TATACTGAAATTATTTCATAATGAAGGATTTTACATAATAAAAGAAGTAGAAGGATTTAT
TATGTCTTTAATTCTAAACATAACAGAAGAAGATCAATTTAGGAAACGATTTTATAATAG
CATGCTAAATAACATCACAGATGCAGCTATTAAGGCTCAAAAGGATCTACTATCAAGAGT
ATGTCACACTTTATTAGACAAGACAGTGTCTGATAATATCATAAATGGTAAATGGATAAT
TCTATTAAGTAAATTTCTTAAATTGATTAAGCTTGCAGGTGATAATAATCTCAATAACTT
GAGTGAGCTATATTTTCTCTTCAGAATCTTTGGACATCCAATGGTTGATGAAAGACAAGC
AATGGATGCTGTAAGAATTAACTGCAATGAAACTAAGTTCTATTTATTAAGTAGCCTAAG
TACGTTGAGAGGTGCTTTCATTTATAGAATCATAAAAGGGTTTGTAAATACCTACAATAG
ATGGCCCACTTTAAGGAATGCTATTGTCCTACCTCTAAGATGGTTAAACTATTATAAACT
TAATACTTATCCATCTCTACTTGAAATCACAGAAAATGATTTGATTATTTTATCAGGATT
GCGGTTCTATCGTGAGTTTCATCTGCCTAAAAAAGTGGATCTTGAAATGATAATAAATGA
CAAAGCTATTTCTCCTCCAAAAGATCTAATATGGACTAGTTTTCCTAGAAATTACATGCC
ATCACATATACAAAATTATATAGAACATGAAAAGTTGAAGTTCTCTGAAAGCGACAGATC
AAGAAGAGTACTAGAGTATTACTTGAGAGATAATAAATTCAATGAATGTGATCTATACAA
TTGTGTAGTTAATCAAAGCTATCTCAACAACTCTAATCATGTGGTATCACTAACTGGTAA
AGAAAGAGAGCTCAGTGTGGGTAGAATGTTTGCTATGCAACCAGGTATGTTTAGGCAAAT
CCAAATCTTAGCAGAAAAAATGATAGCTGAAAATATTTTACAATTCTTCCCTGAGAGTTT
GACAAGATATGGTGATCTAGAGCTTCAAAAGATATTAGAATTAAAAGCAGGAATAAGCAA
CAAGTCAAATCGTTATAATGATAACTACAACAATTATATCAGTAAATGTTCTATAATAAC
AGATCTTAGCAAATTTAATCAAGCATTTAGATATGAAACATCATGTGTCTGCAGTGATGT
ATTAGATGAACTGCATGGGGTACAATCTCTATTCTCTTGGTTGCATTTAACAATACCTCT
TGTCACAATAATATGTACATATAGACATGCACCTCCTTTTATAAAGGATCATGTTGTCAA
TCTTAATGAAGTTGATGAACAAAGTGGGTTATACAGATATCATATGGGTGGTATTGAGGG
CTGGTGTCAAAAACTGTGGACCATTGAAGCCATATCATTATTAGATCTAATATCTCTTAA
AGGTAAATTCTCCATCACAGCTCTGATAAATGGTGATAATCAGTCAATTGATATAAGTAA
ACCAGTTAGACTTATAGAGGGTCAGACCCATGCTCAAGCAGATTATTTGTTAGCATTAAA
TAGCCTTAAGTTGCTATATAAAGAGTATGCAGGCATAGGCCATAAGCTTAAGGGAACCGA
GACCTATATATCTCGAGATATGCAGTTCATGAGCAAAACAATCCAGCACAATGGAGTGTA
CTATCCAGCCAGTATCAAAAAAGTCCTGAGAGTAGGTCCATGGATAAATACAATACTTGA
TGATTTTAAAGTTAGTTTAGAATCTATAGGTAGCTTAACACAGGAGTTAGAATACAGAGG
AGAAAGCTTATTATGCAGTTTAATATTTAGGAATATTTGGTTATACAATCAAATTGCTCT
GCAACTCCGGAATCATGCTTTATGTAATAATAAGCTATATTTAGATATATTGAAAGTATT
AAAACACTTAAAAACCTTTTTTAATCTTGATAGTATCGATACGGCATTATCATTGTATAT
GAACTTGCCTATGCTGTTTGGTGGTGGTGATCCTAATTTGTTATATCGAAGCTTTTATAG
GAGAACTCCAGACTTCCTTACAGAAGCTATAGTACATTCAGTGTTTGTGTTGAGCTATTA
TACTGGTCACGATCTACAAGATAAGCTCCAGGATCTTCCAGATGATAGACTGAACAAATT
CTTGACTTGTGTCATCACATTTGATAAAAATCCAAATGCCGAGTTTGTAACATTGATGAG
GGATCCACAGGCTTTAGGGTCTGAAAGGCAAGCTAAAATTACTAGTGAGATTAATAGATT
AGCAGTAACAGAAGTCTTAAGTATAGCTCCAAACAAAATATTTTCTAAAAGTGCGCAACA
CTATACTACCACTGAGATTGATCTAAATGACATTATGCAAAATATAGAACCAACTTACCC
TCATGGATTAAGAGTTGTTTATGAAAGTTTACCTTTTTATAAAGCAGAAAAAATAGTTAA
TCTTATATCAGGAACAAAATCCATAACTAATATACTTGAAAAAACATCAGCGATAGATAC
AACTGATATTAATAGGGCTACTGATATGATGAGGAAAAATATAACCTTACTTATAAGGAT
ACTTCCACTAGATTGTAACAAAGACAAAAGAGAGTTATTAAGTTTAGAAAATCTTAGCAT
AACTGAATTAAGCAAGTATGTAAGAGAAAGATCTTGGTCATTATCCAATATAGTAGGAGT
AACATCACCAAGTATTATGTTCACAATGGACATTAAATATACAACTAGCACTATAGCCAG
TGGTATAATTATAGAAAAATATAATGTTAATGGTTTAACTCGTGGTGAAAGAGGACCTAC
TAAGCCATGGGTAGGTTCATCTACACAAGAGAAAAAAACAATGCCAGTGTACAATAGACA
AGTTTTAACCAAAAAGCAAAGAGACCAAATAGATTTATTAGCAAAATTAGACTGGGTATA
TGCATCCATAGACAACAAAGATGAATTCATGGAAGAACTGAGTACTGGAACACTTGGACT
GTCATATGAAAAGGCCAAAAAGTTGTTTCCACAATATCTAAGTGTCAATTATTTACACCG
GTTAACAGTCAGTAGTAGACCATGCGAATTCCCTGCCTCAATACCAGCTTATAGAACAAC
AAATTATCATTTTGATACTAGTCCTATCAATCATGTATTAACAGAAAAGTATGGAGATGA
AGATATCGACATTGTGTTTCAAAATTGCATAAGTTTTGGTCTTAGCTTGATGTCAGTTGT
GGAACAATTCACAAACATATGTCCTAATAGAATTATTCTCATACCGAAGCTGAATGAGAT
ACATTTGATGAAACCTCCTATATTTACAGGAGATGTTGATATCATCAAGTTGAAGCAAGT
GATACAAAAACAGCATATGTTCCTACCAGATAAAATAAGTTTAACCCAATATGTAGAATT
ATTCTTAAGTAACAAAGCACTTAAATCTGGATCTCACATCAACTCTAATTTAATATTAGC
ACATAAAATGTCTGATTATTTTCATAATGCGTATATTTTAAGTACTAATTTAGCTGGACA
TTGGATTCTGATTATTCAACTTATGAAAGATTCAAAAGGTATTTTTGAAAAAGATTGGGG
AGAGGGGTATATAACTGATCATATGTTCATTAATTTGAATGTTTTCTTTAATGCTTATAA
GACTTATTTGCTATGTTTTCATAGAGGTTATGGTAAAGCAAAATTAGAATGTGATATGAA
CACTTCAGATCTTCTTTGTGTTTTGGAGTTAATAGACTGTAGCTACTGGAAATCTATGTC
TAAAGTTTTCCTAGAACAAAAAGTCATAAAATACATAGTCAATCAAGACACAAGTTTGCA
TAGAATAAAAGGTTGTCACAGTTTTAAGTTGTGGTTTTTAAAACGCCTTAATAATGCTAA
ATTTACCGTATGCCCTTGGGTTGTTAACATAGATTATCACCCAACACACATGAAAGCTAT
ATTATCTTACATAGATTTAGTTAGAATGGGGTTAATAAATGTAGATAAATTAACCATTAA
AAATAAAAACAAATTCAATGATGAATTTTACACATCAAATCTCTTTTACATTAGTTACAA
CTTTTCAGACAACACTCATCTGCTAACAAAACAAATAAGGATTGCTAATTCAGAATTAGA
AGATAATTATAACAAACTATATCACCCAACCCCAGAAGCTTTAGAAAATGTATCATTAAT
CCCTGTTAAAAGTAATAATAGAAACAAACCTAAATTTTGTATAAGTGGAAGTACTGAATC
TATGATGACGTCAACATTCTCTAATAAAATGCATATTAAATCTTCCACTGTTACCACAAG
ATTCAATTATAGCAGACAAGACTTGTACAATTTATTTCCAATTGTTGTGATAGACAGGAT
TATAGATCATTCAGGTAATACAGAAAAATCTAACCAACTTTACACCACCACTTCACATCA
GACATCTTTAGTAAGGAACAGTGCATCACTTTATTGCATGCTTCCTTGGCATCATGTCAA
TAGATTTAACTTTGTATTTAGTTCCACAGGATGCAAGATCAGTATAGAATATATTTTAAA
AGATCTTAAGATTAAAGATCCCAGTTGCATAGCATTCATAGGTGAAGGAGCTGGTAACTT
ATTATTACGTACGGTAGTAGAACTTCATCCTGACATAAGATATATTTACAGAAGTTTAAA
AGATTGCAATGATCATAGTTTACCTATTGAATTTCTAAGGTTATACAACGGGCATATAAA
CATAGATTATGGTGAGAATTTAACCATTCCTGCTACAGATGCAACTAACAACATACATTG
GTCTTATTTACACATAAAATTTGCAGAACCTATTAGTATCTTTGTCTGTGATGCTGAATT
ACCTGTCACAGCCAATTGGAGTAAGATCATAATTGAATGGAGTAAGCATGTAAGAAAGTG
CAAATACTGTTCTTCTGTAAATAGATGCATTTTAATTGCAAAATACCATGCTCAAGATGA
TATTGATTTCAAATTAGATAACATTACTATATTAAAAACTTATGTGTGCCTAGGTAGCAA
GTTAAAAGGATCTGAAGTTTACTTAGTCCTTACAATAGGCCCTGCAAATATACTTCCTGT
TTTTGATGTTGTGCAAAATGCTAAATTGATTCTTTCAAGAACTAAAAATTTCATTATGCC
TAAAAAGATTGACAAGGAATCTATCGATGCAAATATTAAAAGCTTAATACCTTTCCTTTG
TTACCCTATAACAAAAAATGGAATTAAGACTTCATTGTCAAAATTGAAGAGTGTAGTTAA
TGGAGATATATTATCATATTCTATAGCTGGACGTAATGAAGTATTCAGCAACAAGCTTAT
AAACCACAAGCATATGAATATCTTAAAATGGCTGGATCATGTTTTAAACTTTAGATCAGC
TGAACTTAATTACAATCATTTATACATGATAGAGTCCACATATCCTTACTTGAGTGAATT
ATTAAATAGTTTAACAACCAATGAGCTCAAGAAGCTGATTAAAATAACAGGTAGTGTACT
ATACAACCTTCCTAATGAACAGTAACTTAAAATATCATTAACAAGTTTGGTCAAATTTAG
ATGCTAACACATTATTATATTATAGTTATTAAAAAATATGCAAACTTTTCAATAATTTAG
CATATTGATTCCAAAATTATCATTTTAGTCTTAAGGGATTAAATAAAAGTCTAAAACTAA
CAATCACACATGTGCATTTACAACACAACGAGACATTAGTTTTTGACACTTTTTTTCTCG
TGGCCGGCATG
