# Supplementary material for: Whole genome sequencing and phylogenetic classification accelerate the implementation of respiratory syncytial virus genomic surveillance in Canada: a pilot study
Source: Microbiol Spectr. 2025 Sep 3;13(10):e03142-24. doi: 10.1128/spectrum.03142-24 (PMC12502720; doi:10.1128/spectrum.03142-24)
Supplement: File S6 — RSVB-Tiling scheme bed file. [file spectrum.03142-24-s0006.txt]

SUPPLEMENTAL FILE 1-6: The bed file format of hRSVB-tiling assay
(this legend to be deleted upon analysis)
hRSV|B|Switzerland|HB-Bern|2019|EPI_ISL_2558987|2019	14	36	20230303_hRSVB_2018-2023_500_1_LEFT	1	+
hRSV|B|Switzerland|HB-Bern|2019|EPI_ISL_2558987|2019	34	61	20230303_hRSVB_2018-2023_500_1_LEFT_alt1	1	+
hRSV|B|Switzerland|HB-Bern|2019|EPI_ISL_2558987|2019	511	536	20230303_hRSVB_2018-2023_500_1_RIGHT	1	-
hRSV|B|Switzerland|HB-Bern|2019|EPI_ISL_2558987|2019	415	447	20230303_hRSVB_2018-2023_500_2_LEFT	2	+
hRSV|B|Switzerland|HB-Bern|2019|EPI_ISL_2558987|2019	905	931	20230303_hRSVB_2018-2023_500_2_RIGHT	2	-
hRSV|B|Switzerland|HB-Bern|2019|EPI_ISL_2558987|2019	838	865	20230303_hRSVB_2018-2023_500_3_LEFT	1	+
hRSV|B|Switzerland|HB-Bern|2019|EPI_ISL_2558987|2019	1308	1335	20230303_hRSVB_2018-2023_500_3_RIGHT	1	-
hRSV|B|Switzerland|HB-Bern|2019|EPI_ISL_2558987|2019	1231	1256	20230303_hRSVB_2018-2023_500_4_LEFT	2	+
hRSV|B|Switzerland|HB-Bern|2019|EPI_ISL_2558987|2019	1704	1729	20230303_hRSVB_2018-2023_500_4_RIGHT	2	-
hRSV|B|Switzerland|HB-Bern|2019|EPI_ISL_2558987|2019	1623	1649	20230303_hRSVB_2018-2023_500_5_LEFT	1	+
hRSV|B|Switzerland|HB-Bern|2019|EPI_ISL_2558987|2019	2122	2144	20230303_hRSVB_2018-2023_500_5_RIGHT	1	-
hRSV|B|Switzerland|HB-Bern|2019|EPI_ISL_2558987|2019	2037	2057	20230303_hRSVB_2018-2023_500_6_LEFT	2	+
hRSV|B|Switzerland|HB-Bern|2019|EPI_ISL_2558987|2019	2534	2556	20230303_hRSVB_2018-2023_500_6_RIGHT	2	-
hRSV|B|Switzerland|HB-Bern|2019|EPI_ISL_2558987|2019	2449	2476	20230303_hRSVB_2018-2023_500_7_LEFT	1	+
hRSV|B|Switzerland|HB-Bern|2019|EPI_ISL_2558987|2019	2930	2953	20230303_hRSVB_2018-2023_500_7_RIGHT_alt1	1	-
hRSV|B|Switzerland|HB-Bern|2019|EPI_ISL_2558987|2019	2940	2963	20230303_hRSVB_2018-2023_500_7_RIGHT	1	-
hRSV|B|Switzerland|HB-Bern|2019|EPI_ISL_2558987|2019	2856	2878	20230303_hRSVB_2018-2023_500_8_LEFT	2	+
hRSV|B|Switzerland|HB-Bern|2019|EPI_ISL_2558987|2019	3356	3380	20230303_hRSVB_2018-2023_500_8_RIGHT	2	-
hRSV|B|Switzerland|HB-Bern|2019|EPI_ISL_2558987|2019	3289	3313	20230303_hRSVB_2018-2023_500_9_LEFT	1	+
hRSV|B|Switzerland|HB-Bern|2019|EPI_ISL_2558987|2019	3763	3793	20230303_hRSVB_2018-2023_500_9_RIGHT	1	-
hRSV|B|Switzerland|HB-Bern|2019|EPI_ISL_2558987|2019	3699	3721	20230303_hRSVB_2018-2023_500_10_LEFT	2	+
hRSV|B|Switzerland|HB-Bern|2019|EPI_ISL_2558987|2019	4180	4202	20230303_hRSVB_2018-2023_500_10_RIGHT	2	-
hRSV|B|Switzerland|HB-Bern|2019|EPI_ISL_2558987|2019	4095	4124	20230303_hRSVB_2018-2023_500_11_LEFT	1	+
hRSV|B|Switzerland|HB-Bern|2019|EPI_ISL_2558987|2019	4587	4609	20230303_hRSVB_2018-2023_500_11_RIGHT	1	-
hRSV|B|Switzerland|HB-Bern|2019|EPI_ISL_2558987|2019	4513	4538	20230303_hRSVB_2018-2023_500_12_LEFT	2	+
hRSV|B|Switzerland|HB-Bern|2019|EPI_ISL_2558987|2019	4990	5013	20230303_hRSVB_2018-2023_500_12_RIGHT	2	-
hRSV|B|Switzerland|HB-Bern|2019|EPI_ISL_2558987|2019	4910	4937	20230303_hRSVB_2018-2023_500_13_LEFT	1	+
hRSV|B|Switzerland|HB-Bern|2019|EPI_ISL_2558987|2019	5405	5428	20230303_hRSVB_2018-2023_500_13_RIGHT	1	-
hRSV|B|Switzerland|HB-Bern|2019|EPI_ISL_2558987|2019	5333	5355	20230303_hRSVB_2018-2023_500_14_LEFT	2	+
hRSV|B|Switzerland|HB-Bern|2019|EPI_ISL_2558987|2019	5808	5833	20230303_hRSVB_2018-2023_500_14_RIGHT	2	-
hRSV|B|Switzerland|HB-Bern|2019|EPI_ISL_2558987|2019	5727	5749	20230303_hRSVB_2018-2023_500_15_LEFT	1	+
hRSV|B|Switzerland|HB-Bern|2019|EPI_ISL_2558987|2019	6216	6238	20230303_hRSVB_2018-2023_500_15_RIGHT	1	-
hRSV|B|Switzerland|HB-Bern|2019|EPI_ISL_2558987|2019	6138	6161	20230303_hRSVB_2018-2023_500_16_LEFT	2	+
hRSV|B|Switzerland|HB-Bern|2019|EPI_ISL_2558987|2019	6627	6650	20230303_hRSVB_2018-2023_500_16_RIGHT	2	-
hRSV|B|Switzerland|HB-Bern|2019|EPI_ISL_2558987|2019	6523	6553	20230303_hRSVB_2018-2023_500_17_LEFT	1	+
hRSV|B|Switzerland|HB-Bern|2019|EPI_ISL_2558987|2019	7011	7032	20230303_hRSVB_2018-2023_500_17_RIGHT	1	-
hRSV|B|Switzerland|HB-Bern|2019|EPI_ISL_2558987|2019	6934	6958	20230303_hRSVB_2018-2023_500_18_LEFT	2	+
hRSV|B|Switzerland|HB-Bern|2019|EPI_ISL_2558987|2019	7419	7444	20230303_hRSVB_2018-2023_500_18_RIGHT	2	-
hRSV|B|Switzerland|HB-Bern|2019|EPI_ISL_2558987|2019	7259	7289	20230303_hRSVB_2018-2023_500_19_LEFT	1	+
hRSV|B|Switzerland|HB-Bern|2019|EPI_ISL_2558987|2019	7744	7767	20230303_hRSVB_2018-2023_500_19_RIGHT	1	-
hRSV|B|Switzerland|HB-Bern|2019|EPI_ISL_2558987|2019	7667	7689	20230303_hRSVB_2018-2023_500_20_LEFT	2	+
hRSV|B|Switzerland|HB-Bern|2019|EPI_ISL_2558987|2019	8152	8174	20230303_hRSVB_2018-2023_500_20_RIGHT	2	-
hRSV|B|Switzerland|HB-Bern|2019|EPI_ISL_2558987|2019	8076	8105	20230303_hRSVB_2018-2023_500_21_LEFT	1	+
hRSV|B|Switzerland|HB-Bern|2019|EPI_ISL_2558987|2019	8562	8592	20230303_hRSVB_2018-2023_500_21_RIGHT	1	-
hRSV|B|Switzerland|HB-Bern|2019|EPI_ISL_2558987|2019	8467	8500	20230303_hRSVB_2018-2023_500_22_LEFT	2	+
hRSV|B|Switzerland|HB-Bern|2019|EPI_ISL_2558987|2019	8951	8976	20230303_hRSVB_2018-2023_500_22_RIGHT	2	-
hRSV|B|Switzerland|HB-Bern|2019|EPI_ISL_2558987|2019	8864	8888	20230303_hRSVB_2018-2023_500_23_LEFT	1	+
hRSV|B|Switzerland|HB-Bern|2019|EPI_ISL_2558987|2019	9331	9357	20230303_hRSVB_2018-2023_500_23_RIGHT	1	-
hRSV|B|Switzerland|HB-Bern|2019|EPI_ISL_2558987|2019	9250	9275	20230303_hRSVB_2018-2023_500_24_LEFT	2	+
hRSV|B|Switzerland|HB-Bern|2019|EPI_ISL_2558987|2019	9739	9769	20230303_hRSVB_2018-2023_500_24_RIGHT	2	-
hRSV|B|Switzerland|HB-Bern|2019|EPI_ISL_2558987|2019	9674	9696	20230303_hRSVB_2018-2023_500_25_LEFT	1	+
hRSV|B|Switzerland|HB-Bern|2019|EPI_ISL_2558987|2019	10135	10157	20230303_hRSVB_2018-2023_500_25_RIGHT	1	-
hRSV|B|Switzerland|HB-Bern|2019|EPI_ISL_2558987|2019	10039	10064	20230303_hRSVB_2018-2023_500_26_LEFT	2	+
hRSV|B|Switzerland|HB-Bern|2019|EPI_ISL_2558987|2019	10540	10564	20230303_hRSVB_2018-2023_500_26_RIGHT	2	-
hRSV|B|Switzerland|HB-Bern|2019|EPI_ISL_2558987|2019	10475	10498	20230303_hRSVB_2018-2023_500_27_LEFT	1	+
hRSV|B|Switzerland|HB-Bern|2019|EPI_ISL_2558987|2019	10935	10959	20230303_hRSVB_2018-2023_500_27_RIGHT	1	-
hRSV|B|Switzerland|HB-Bern|2019|EPI_ISL_2558987|2019	10866	10891	20230303_hRSVB_2018-2023_500_28_LEFT	2	+
hRSV|B|Switzerland|HB-Bern|2019|EPI_ISL_2558987|2019	11332	11359	20230303_hRSVB_2018-2023_500_28_RIGHT	2	-
hRSV|B|Switzerland|HB-Bern|2019|EPI_ISL_2558987|2019	11253	11283	20230303_hRSVB_2018-2023_500_29_LEFT	1	+
hRSV|B|Switzerland|HB-Bern|2019|EPI_ISL_2558987|2019	11750	11772	20230303_hRSVB_2018-2023_500_29_RIGHT	1	-
hRSV|B|Switzerland|HB-Bern|2019|EPI_ISL_2558987|2019	11663	11686	20230303_hRSVB_2018-2023_500_30_LEFT	2	+
hRSV|B|Switzerland|HB-Bern|2019|EPI_ISL_2558987|2019	12124	12153	20230303_hRSVB_2018-2023_500_30_RIGHT	2	-
hRSV|B|Switzerland|HB-Bern|2019|EPI_ISL_2558987|2019	12039	12066	20230303_hRSVB_2018-2023_500_31_LEFT	1	+
hRSV|B|Switzerland|HB-Bern|2019|EPI_ISL_2558987|2019	12521	12545	20230303_hRSVB_2018-2023_500_31_RIGHT	1	-
hRSV|B|Switzerland|HB-Bern|2019|EPI_ISL_2558987|2019	12526	12548	20230303_hRSVB_2018-2023_500_31_RIGHT_alt1	1	-
hRSV|B|Switzerland|HB-Bern|2019|EPI_ISL_2558987|2019	12444	12475	20230303_hRSVB_2018-2023_500_32_LEFT	2	+
hRSV|B|Switzerland|HB-Bern|2019|EPI_ISL_2558987|2019	12918	12949	20230303_hRSVB_2018-2023_500_32_RIGHT	2	-
hRSV|B|Switzerland|HB-Bern|2019|EPI_ISL_2558987|2019	12840	12870	20230303_hRSVB_2018-2023_500_33_LEFT	1	+
hRSV|B|Switzerland|HB-Bern|2019|EPI_ISL_2558987|2019	13316	13346	20230303_hRSVB_2018-2023_500_33_RIGHT	1	-
hRSV|B|Switzerland|HB-Bern|2019|EPI_ISL_2558987|2019	13237	13269	20230303_hRSVB_2018-2023_500_34_LEFT	2	+
hRSV|B|Switzerland|HB-Bern|2019|EPI_ISL_2558987|2019	13716	13746	20230303_hRSVB_2018-2023_500_34_RIGHT	2	-
hRSV|B|Switzerland|HB-Bern|2019|EPI_ISL_2558987|2019	13639	13668	20230303_hRSVB_2018-2023_500_35_LEFT	1	+
hRSV|B|Switzerland|HB-Bern|2019|EPI_ISL_2558987|2019	14132	14155	20230303_hRSVB_2018-2023_500_35_RIGHT	1	-
hRSV|B|Switzerland|HB-Bern|2019|EPI_ISL_2558987|2019	14023	14052	20230303_hRSVB_2018-2023_500_36_LEFT	2	+
hRSV|B|Switzerland|HB-Bern|2019|EPI_ISL_2558987|2019	14504	14531	20230303_hRSVB_2018-2023_500_36_RIGHT	2	-
hRSV|B|Switzerland|HB-Bern|2019|EPI_ISL_2558987|2019	14437	14462	20230303_hRSVB_2018-2023_500_37_LEFT	1	+
hRSV|B|Switzerland|HB-Bern|2019|EPI_ISL_2558987|2019	14907	14935	20230303_hRSVB_2018-2023_500_37_RIGHT	1	-
hRSV|B|Switzerland|HB-Bern|2019|EPI_ISL_2558987|2019	14788	14817	20230303_hRSVB_2018-2023_500_38_LEFT	2	+
hRSV|B|Switzerland|HB-Bern|2019|EPI_ISL_2558987|2019	15248	15277	20230303_hRSVB_2018-2023_500_38_RIGHT_alt1	2	-
hRSV|B|Switzerland|HB-Bern|2019|EPI_ISL_2558987|2019	15291	15311	20230303_hRSVB_2018-2023_500_38_RIGHT	2	-
