# Supplementary material for: Whole genome sequencing and phylogenetic classification accelerate the implementation of respiratory syncytial virus genomic surveillance in Canada: a pilot study
Source: Microbiol Spectr. 2025 Sep 3;13(10):e03142-24. doi: 10.1128/spectrum.03142-24 (PMC12502720; doi:10.1128/spectrum.03142-24)
Supplement: File S7 — Metadata corresponding to the 176 RSVA and 123 RSVB genomes analyzed in this study. [file spectrum.03142-24-s0007.xlsx]

## Sheet: Supplemental File 2
Supplemental File 2: Metadata corresponding to the 176 RSVA and 123 RSVB genomes analyzed in this study
GISAID ID	AccessionNo._seqName	antigenic_group	qPCR_Ct	Collection_Year	Location	WGS RGCC Lineage	G_clade	genome_length	coverage	substitutions	deletions	insertions	frameShifts	aaSubstitutions	aaDeletions	aaInsertions	privateNucMutations.reversionSubstitutions
NA	KF973335.1	A	NA	2002	USA	A.2.1.1	GA3.0.2	15216	0.995468	A67G,C81T,G87A,C90T,G108A,C115T,G117A,A153C,A171G,G177T,C183T,T204G,T297C,A315G,T372C,T402C,T423C,T441C,C477T,C492T,C524A,C580A,T583C,C589T,A618G,C622T,A661G,G664A,T685A,T697C,T709C,A711G,C739T,T781C,T832C,C871T,C931A,A940T,A976T,A981C,C982A,A992C,C999T,C1012T,T1013C,T1022C,C1023T,G1050A,T1061A,T1137C,A1164G,T1179C,C1203T,C1206T,C1212T,T1242C,T1245C,T1300G,T1359C,A1361G,T1380A,G1383A,A1386T,C1419…	4592,5435-5506	3154:A,4173:T,15054:TTCCCAC		F:E2D,F:T13A,F:T19L,F:S105N,F:T125N,F:S276N,F:A518V,F:A540L,F:L547F,G:T9A,G:R15K,G:A57V,G:I60T,G:H67N,G:N81S,G:L101F,G:S102F,G:T108I,G:S111T,G:T113A,G:S117P,G:A122V,G:S124P,G:T125I,G:P126L,G:I133T,G:I134K,G:L142Q,G:P146L,G:Q156P,G:N161D,G:N191S,G:P206Q,G:L208I,G:P215L,G:G224E,G:V225A,G:L226P,G:K229*,G:G232E,G:T238I,G:T241P,G:S243I,G:S250N,G:N251S,G:K253T,G:P256L,G:T293S,G:E295D,G:Y297N,G:P298T,G:…	G:K262-,G:E263-,G:T264-,G:I265-,G:H266-,G:S267-,G:T268-,G:T269-,G:S270-,G:E271-,G:G272-,G:Y273-,G:P274-,G:S275-,G:P276-,G:S277-,G:Q278-,G:V279-,G:Y280-,G:T281-,G:T282-,G:S283-,G:D284-,G:Q285-		A66T
NA	KF973338.1	A	NA	2002	USA	A.2.1.1	GA3.0.2	15225	0.99908	T66A,A67G,C81T,G87A,C90T,G108A,C115T,G117A,A153C,A171G,G177T,C183T,T204G,T297C,A315G,T372C,T402C,T423C,T441C,C477T,C492T,C524A,C580A,T583C,C589T,A618G,C622T,A661G,G664A,T673C,T685A,T697C,T709C,A711G,C739T,T781C,T832C,C871T,C931A,A940T,A976T,A981C,C982A,A992C,C999T,C1012T,T1013C,T1022C,C1023T,G1050A,T1061A,T1137C,A1164G,T1179C,C1203T,C1206T,C1212T,T1242C,T1245C,T1300G,T1359C,A1361G,T1380A,G1383A,A…	4592,5435-5506	3154:A,4173:T,15054:TTCCCAC,15225:GTTTTTGACACTTTTTTTCTCGT		F:E2D,F:T13A,F:T19L,F:S105N,F:T125N,F:S276N,F:A518V,F:A540L,F:L547F,G:T9A,G:R15K,G:A57V,G:I60T,G:H67N,G:N81S,G:L101F,G:S102F,G:T108I,G:S111T,G:T113A,G:S117P,G:A122V,G:S124P,G:T125I,G:P126L,G:I133T,G:I134K,G:L142Q,G:P146L,G:Q156P,G:N161D,G:N191S,G:P206Q,G:L208I,G:P215L,G:G224E,G:V225A,G:L226P,G:K229*,G:G232E,G:T238I,G:T241P,G:S243I,G:S250N,G:N251S,G:K253T,G:P256L,G:T293S,G:E295D,G:Y297N,G:P298T,G:…	G:K262-,G:E263-,G:T264-,G:I265-,G:H266-,G:S267-,G:T268-,G:T269-,G:S270-,G:E271-,G:G272-,G:Y273-,G:P274-,G:S275-,G:P276-,G:S277-,G:Q278-,G:V279-,G:Y280-,G:T281-,G:T282-,G:S283-,G:D284-,G:Q285-
NA	KF973339.1	A	NA	2002	USA	A.2.1.1	GA3.0.2	15225	0.998095	T66A,A67G,C81T,G87A,C90T,G108A,C115T,G117A,A153C,A171G,G177T,C183T,T204G,T297C,A315G,T372C,T402C,T423C,T441C,C477T,C492T,C524A,C580A,T583C,C589T,A618G,C622T,A661G,G664A,T673C,T685A,T697C,T709C,A711G,C739T,T781C,T826C,T830C,T832C,C871T,T905C,C931A,A940T,A976T,A981C,C982A,A992C,C999T,C1012T,T1013C,T1022C,C1023T,G1050A,T1061A,T1137C,A1164G,T1179C,C1203T,C1206T,C1212T,T1242C,T1245C,T1300G,T1359C,A136…	4592,5435-5506	3154:A,4173:T,15054:TTCCCAC,15225:GTTTTTGACACTTTTTTTCTCGT		F:E2D,F:T13A,F:T19L,F:S105N,F:T125N,F:S276N,F:A518V,F:A540L,F:L547F,G:T9A,G:R15K,G:L33S,G:I49T,G:S51P,G:A57V,G:I59T,G:I60T,G:H67N,G:N81S,G:L97P,G:L101F,G:S102F,G:T108I,G:S111T,G:T113A,G:S117P,G:A122V,G:S124P,G:T125I,G:P126L,G:I133T,G:I134K,G:L142Q,G:P146L,G:Q156P,G:N161D,G:N191S,G:P206Q,G:L208I,G:P215L,G:G224E,G:V225A,G:L226P,G:K229*,G:G232E,G:T238I,G:T241P,G:S243I,G:S250N,G:N251S,G:K253T,G:P256L…	G:K262-,G:E263-,G:T264-,G:I265-,G:H266-,G:S267-,G:T268-,G:T269-,G:S270-,G:E271-,G:G272-,G:Y273-,G:P274-,G:S275-,G:P276-,G:S277-,G:Q278-,G:V279-,G:Y280-,G:T281-,G:T282-,G:S283-,G:D284-,G:Q285-
NA	KJ627649.1	A	NA	2001	USA	A.2.1.1	GA3.0.2	15204	0.997701	T66A,A67G,C81T,G87A,C90T,G108A,C115T,G117A,A153C,A171G,G177T,C183T,T204G,T297C,A315G,T372C,T402C,T423C,T441C,C477T,C492T,C524A,C580A,T583C,C589T,A618G,C622T,A661G,G664A,T685A,T697C,T709C,A711G,C739T,T781C,T832C,C871T,C931A,A940T,A976T,A981C,C982A,A992C,C999T,C1012T,T1013C,T1022C,C1023T,G1050A,T1061A,T1137C,A1164G,T1179C,C1203T,C1206T,C1212T,T1242C,T1245C,T1300G,T1359C,A1361G,T1380A,G1383A,A1386T,…	4592,5435-5506	3154:ACAACCAGCCAAAAAAA,4173:T,15054:TTCCCAC		F:E2D,F:T13A,F:T19L,F:S105N,F:T125N,F:S276N,F:A518V,F:A540L,F:L547F,G:T9A,G:R15K,G:A57V,G:H67N,G:P71L,G:N81S,G:L101F,G:S102F,G:T108I,G:S111T,G:T113A,G:S117P,G:A122V,G:S124P,G:T125I,G:P126L,G:I133T,G:I134K,G:L142Q,G:P146L,G:Q156P,G:N161D,G:N191S,G:P206Q,G:L208I,G:P215L,G:G224E,G:V225A,G:L226P,G:G232E,G:T238I,G:T241P,G:S243I,G:S250N,G:N251S,G:K253T,G:P256L,G:T293S,G:E295D,G:Y297N,G:P298T,G:V303I,G:…	G:K262-,G:E263-,G:T264-,G:I265-,G:H266-,G:S267-,G:T268-,G:T269-,G:S270-,G:E271-,G:G272-,G:Y273-,G:P274-,G:S275-,G:P276-,G:S277-,G:Q278-,G:V279-,G:Y280-,G:T281-,G:T282-,G:S283-,G:D284-,G:Q285-
NA	KJ627652.1	A	NA	2002	USA	A.2.1	GA3.0.2	15204	0.998621	T50A,T66A,A67G,C81T,C90T,G108A,C115T,G117A,A153C,A171G,G177T,C183T,T204G,T297C,A315G,T372C,T402C,T423C,T441C,C477T,C492T,C580A,T583C,C589T,A618G,C622T,A661G,G664A,T685A,T697C,T709C,A711G,C739T,T781C,T832C,C871T,C931A,A940T,A976T,A981C,C982A,A992C,C999T,T1004C,T1011C,C1012T,T1013C,T1022C,C1023T,G1050A,T1061A,T1137C,A1164G,T1179C,C1203T,C1206T,C1212T,T1242C,T1245C,T1300G,T1359C,A1361G,T1380A,G1383A…	2-11,2299,4592,5435-5506	0:TGTGTTT,3154:AA,4173:T,15054:TCCCAC		F:A103S,F:S105N,F:T125N,F:S276N,F:A518V,F:A540L,F:L547F,G:A57V,G:H67N,G:P71L,G:N81S,G:H90Y,G:L101F,G:S102F,G:T108I,G:S111T,G:T113A,G:S117L,G:A122V,G:T125I,G:P126L,G:I133T,G:I134K,G:L142Q,G:Q156P,G:N161D,G:N191S,G:L208I,G:T210I,G:P215L,G:G224E,G:V225A,G:L226P,G:G232D,G:T238I,G:T241L,G:S243I,G:S250N,G:N251S,G:K253T,G:P256L,G:T293S,G:Y297N,G:P298T,G:V303I,G:S313P,G:L314P,G:S316P,G:T319I,G:K321D,G:*3…	G:K262-,G:E263-,G:T264-,G:I265-,G:H266-,G:S267-,G:T268-,G:T269-,G:S270-,G:E271-,G:G272-,G:Y273-,G:P274-,G:S275-,G:P276-,G:S277-,G:Q278-,G:V279-,G:Y280-,G:T281-,G:T282-,G:S283-,G:D284-,G:Q285-
NA	KJ627662.1	A	NA	2003	USA	A.2.1.1	GA3.0.2	15204	0.99757	A67G,C81T,G87A,C90T,G108A,C115T,G117A,A153C,A171G,G177T,C183T,T204G,T297C,A315G,T372C,T402C,T423C,T441C,C477T,C492T,T497C,C524A,C580A,T583C,C589T,A618G,C622T,A661G,G664A,T685A,T697C,T709C,A711G,C739T,T781C,T832C,C871T,C931A,A940T,A976T,A981C,C982A,A992C,C999T,C1012T,T1013C,T1022C,C1023T,G1050A,T1061A,G1086T,A1164G,T1179C,C1203T,C1206T,C1212T,T1242C,T1245C,A1263G,A1272G,T1300G,T1359C,A1361G,T1380A…	4592,5435-5506	3154:A,4173:T,15054:TTCCCAC		F:E2D,F:T13A,F:T19S,F:F22L,F:S105N,F:T125N,F:S276N,F:A518V,F:A540L,F:L547F,G:R15K,G:A57V,G:H67N,G:P71L,G:N81S,G:H90Y,G:L101F,G:S102F,G:T108I,G:S111T,G:T113A,G:S117P,G:A122V,G:S124P,G:T125I,G:P126L,G:I133T,G:I134K,G:L142Q,G:P146L,G:Q156P,G:N161D,G:N191S,G:P206Q,G:L208I,G:P215L,G:G224E,G:V225A,G:L226P,G:G232E,G:T238I,G:T241P,G:S243I,G:S250N,G:N251S,G:K253T,G:P256L,G:T293S,G:Y297N,G:P298T,G:V303I,G:…	G:K262-,G:E263-,G:T264-,G:I265-,G:H266-,G:S267-,G:T268-,G:T269-,G:S270-,G:E271-,G:G272-,G:Y273-,G:P274-,G:S275-,G:P276-,G:S277-,G:Q278-,G:V279-,G:Y280-,G:T281-,G:T282-,G:S283-,G:D284-,G:Q285-
NA	KJ627663.1	A	NA	2003	USA	A.2.1	GA3.0.2	15216	0.995468	T61G,A67G,C81T,C90T,G108A,C115T,G117A,A153C,A171G,G177T,C183T,T204G,T297C,A315G,T372C,T402C,T423C,T441C,C477T,C492T,C553A,C580A,T583C,C589T,C597T,A618G,C622T,A661G,G664A,T685A,T697C,T709C,A711G,C739T,T781C,T832C,C871T,C931A,A940T,A976T,A981C,C982A,A992C,C999T,C1012T,T1013C,T1022C,C1023T,G1050A,T1061A,T1137C,A1164G,T1179C,C1203T,C1206T,C1212T,T1242C,T1245C,T1300G,T1359C,A1361G,T1380A,G1383A,G1428A…	2299,4175,4592,5435-5506	3149:G,15054:TCCCAC		F:A103S,F:S105N,F:T125N,F:S276N,F:A518V,F:A540L,F:L547F,F:V557I,G:A57V,G:H67N,G:P71L,G:N81S,G:H90Y,G:L101F,G:S102F,G:T108I,G:S111T,G:T113A,G:S117L,G:A122V,G:T125I,G:P126L,G:I133T,G:I134K,G:L142Q,G:Q156P,G:N161D,G:N191S,G:L208I,G:P215L,G:G224E,G:V225A,G:L226P,G:G232D,G:T238I,G:T241L,G:S243I,G:S250N,G:N251S,G:K253T,G:P256L,G:T293S,G:Y297N,G:P298T,G:V303I,G:S313P,G:L314P,G:S316P,G:T319I,G:K321D,G:*3…	G:K262-,G:E263-,G:T264-,G:I265-,G:H266-,G:S267-,G:T268-,G:T269-,G:S270-,G:E271-,G:G272-,G:Y273-,G:P274-,G:S275-,G:P276-,G:S277-,G:Q278-,G:V279-,G:Y280-,G:T281-,G:T282-,G:S283-,G:D284-,G:Q285-
NA	KJ627666.1	A	NA	2003	USA	A.2.1.1	GA3.0.2	15216	0.99757	A29G,A37G,A67G,C81T,G87A,C90T,G108A,C115T,G117A,A153C,A171G,G177T,C183T,T204G,T297C,A315G,T372C,T402C,T423C,T441C,C477T,C492T,T497C,C524A,C580A,T583C,C589T,A618G,C622T,A630G,A661G,G664A,T685A,T697C,T709C,A711G,C739T,T781C,T832C,C871T,C931A,A940T,A976T,A981C,C982A,A992C,C999T,C1012T,T1013C,T1022C,C1023T,G1050A,T1061A,G1086T,A1164G,T1179C,C1203T,C1206T,C1212T,T1242C,T1245C,A1263G,A1272G,T1300G,T135…	4592,5435-5506	3154:A,3214:G,4173:T,15054:TTCCCAC		F:E2D,F:T13A,F:T19S,F:F22L,F:S105N,F:T125N,F:S276N,F:A518V,F:A540L,F:L547F,G:R15K,G:A57V,G:H67N,G:P71L,G:N81S,G:H90Y,G:L101F,G:S102F,G:T108I,G:S111T,G:T113A,G:S117P,G:A122V,G:S124P,G:T125I,G:P126L,G:I133T,G:I134K,G:L142Q,G:P146L,G:Q156P,G:N161D,G:N191S,G:P206Q,G:L208I,G:P215L,G:G224E,G:V225A,G:L226P,G:G232E,G:T238I,G:T241P,G:S243I,G:S250N,G:N251S,G:K253T,G:P256L,G:T293S,G:Y297N,G:P298T,G:V303I,G:…	G:K262-,G:E263-,G:T264-,G:I265-,G:H266-,G:S267-,G:T268-,G:T269-,G:S270-,G:E271-,G:G272-,G:Y273-,G:P274-,G:S275-,G:P276-,G:S277-,G:Q278-,G:V279-,G:Y280-,G:T281-,G:T282-,G:S283-,G:D284-,G:Q285-
NA	KJ627670.1	A	NA	2003	USA	A.2.1	GA3.0.2	15216	0.995731	T60C,T61G,A67G,C81T,C90T,G108A,C115T,G117A,A153C,A171G,G177T,C183T,T204G,T297C,A315G,T372C,T402C,T423C,T441C,C477T,C492T,C553A,C580A,T583C,C589T,C597T,A618G,C622T,A661G,G664A,T685A,T697C,T709C,A711G,C739T,T781C,T832C,C871T,C931A,A940T,A976T,A981C,C982A,A992C,C999T,C1012T,T1013C,T1022C,C1023T,G1050A,T1061A,T1137C,A1164G,T1179C,C1203T,C1206T,C1212T,T1242C,T1245C,T1300G,T1359C,A1361G,T1380A,G1383A,G…	3213,4175,4592,5435-5506,15109-15110	3149:G,15054:TCCCAC		F:A103S,F:S105N,F:T125N,F:S276N,F:A518V,F:A540L,F:L547F,G:A57V,G:H67N,G:P71L,G:N81S,G:I83V,G:H90Y,G:L101F,G:S102F,G:T108I,G:S111T,G:T113A,G:S117L,G:A122V,G:T125I,G:P126L,G:I133T,G:I134K,G:L142Q,G:Q156P,G:N161D,G:N191S,G:L208I,G:P215L,G:G224E,G:V225A,G:L226P,G:G232D,G:T238I,G:T241L,G:S243I,G:S250N,G:N251S,G:K253T,G:P256L,G:T293S,G:Y297N,G:P298T,G:V303I,G:S313P,G:L314P,G:S316P,G:T319I,G:K321D,G:*32…	G:K262-,G:E263-,G:T264-,G:I265-,G:H266-,G:S267-,G:T268-,G:T269-,G:S270-,G:E271-,G:G272-,G:Y273-,G:P274-,G:S275-,G:P276-,G:S277-,G:Q278-,G:V279-,G:Y280-,G:T281-,G:T282-,G:S283-,G:D284-,G:Q285-
NA	KJ627671.1	A	NA	2003	USA	A.2.1	GA3.0.2	15225	0.99908	T50A,T66A,A67G,C81T,C90T,G108A,C115T,G117A,A153C,A171G,G177T,C183T,T204G,T297C,A315G,T372C,T402C,T423C,T441C,C477T,C492T,C553A,C580A,T583C,C589T,C597T,A618G,C622T,A661G,G664A,T685A,T697C,T709C,A711G,C739T,T781C,T832C,C871T,C931A,A940T,A976T,A981C,C982A,A992C,C999T,C1012T,T1013C,T1022C,C1023T,G1050A,T1061A,T1137C,A1164G,T1179C,C1203T,C1206T,C1212T,T1242C,T1245C,T1300G,T1359C,A1361G,T1380A,G1383A,G…	4175,4592,5435-5506,15109-15110	3149:G,3213:A,15054:TCCCAC,15225:GTTTTTGACAC		F:A103S,F:S105N,F:T125N,F:S276N,F:A518V,F:A540L,F:L547F,G:A57V,G:H67N,G:P71L,G:N81S,G:H90Y,G:L101F,G:S102F,G:T108I,G:S111T,G:T113A,G:S117L,G:A122V,G:T125I,G:P126L,G:I133T,G:I134K,G:L142Q,G:Q156P,G:N161D,G:N191S,G:L208I,G:P215L,G:G224E,G:V225A,G:L226P,G:G232D,G:T238I,G:T241L,G:S243I,G:S250N,G:N251S,G:K253T,G:P256L,G:T293S,G:Y297N,G:P298T,G:V303I,G:S313P,G:L314P,G:S316P,G:T319I,G:K321D,G:*322Q,L:S6…	G:K262-,G:E263-,G:T264-,G:I265-,G:H266-,G:S267-,G:T268-,G:T269-,G:S270-,G:E271-,G:G272-,G:Y273-,G:P274-,G:S275-,G:P276-,G:S277-,G:Q278-,G:V279-,G:Y280-,G:T281-,G:T282-,G:S283-,G:D284-,G:Q285-
NA	KJ627672.1	A	NA	2001	USA	A.2.1	GA3.0.2	15225	0.998949	T66A,A67G,C81T,C90T,G108A,C115T,G117A,A153C,A171G,G177T,C183T,T204G,T297C,A315G,T372C,T402C,T423C,T441C,A456G,C477T,C492T,C580A,T583C,A618G,C622T,A661G,G664A,T685A,T697C,T709C,A711G,C739T,T781C,T832C,C871T,C931A,A940T,C952T,A976T,A981C,C982A,A992C,C999T,C1012T,T1013C,T1022C,C1023T,G1050A,T1061A,T1137C,A1164G,T1179C,C1203T,C1206T,C1212T,T1242C,T1245C,T1300G,T1359C,A1361G,T1380A,G1383A,C1419T,G1428…	3155,4592-4598,5435-5506	4173:T,15054:TCCCAC,15225:GTTTTTGACAC		F:A103S,F:S105N,F:T125N,F:S276N,F:L334I,F:A518V,F:A540L,F:L547F,G:R15K,G:A57V,G:H67N,G:P71L,G:N81S,G:H90Y,G:L101F,G:S102F,G:T108I,G:S111T,G:T113A,G:S117L,G:A122V,G:T125I,G:P126L,G:I133T,G:I134K,G:L142Q,G:Q156P,G:N161D,G:N191S,G:L208I,G:P215L,G:G224E,G:V225A,G:L226P,G:G232D,G:T238I,G:T241P,G:S243I,G:S250N,G:N251I,G:K253T,G:P256L,G:T293S,G:Y297N,G:P298T,G:V303I,G:S313P,G:L314P,G:S316P,G:T319I,G:K32…	G:K262-,G:E263-,G:T264-,G:I265-,G:H266-,G:S267-,G:T268-,G:T269-,G:S270-,G:E271-,G:G272-,G:Y273-,G:P274-,G:S275-,G:P276-,G:S277-,G:Q278-,G:V279-,G:Y280-,G:T281-,G:T282-,G:S283-,G:D284-,G:Q285-
NA	KJ627676.1	A	NA	2001	USA	A.2.1	GA3.0.2	15225	0.995993	A67G,C81T,C90T,G108A,C115T,G117A,A153C,C165T,A171G,G177T,C183T,T204G,T297C,A315G,T372C,T402C,T423C,T441C,C477T,C492T,C580A,T583C,A618G,C622T,A661G,G664A,T685A,T697C,T709C,A711G,T715C,C739T,T781C,T832C,C871T,C931A,C937T,A940T,A976T,A981C,C982A,A992C,C1012T,T1013C,T1022C,C1023T,T1035C,G1050A,T1061A,T1137C,A1164G,T1179C,C1203T,C1206T,C1212T,T1242C,T1245C,T1300G,T1359C,A1361G,T1380A,G1383A,G1428A,A14…	4592,5435-5506	3154:A,4175:AC,15054:TCCCAC,15225:GTTTTTGACAC		F:E2D,F:F22I,F:S105N,F:T125N,F:S276N,F:A518V,F:A540L,F:L547F,G:R15K,G:A57V,G:H67N,G:P71L,G:N81S,G:H90Y,G:L101F,G:S102F,G:T108I,G:S111T,G:T113A,G:S117L,G:A122V,G:T125I,G:P126L,G:I133T,G:I134K,G:L142Q,G:P143S,G:Q156P,G:N161D,G:N191S,G:L208I,G:P215L,G:K221N,G:G224E,G:V225A,G:L226P,G:G232E,G:T238I,G:T241P,G:S243I,G:S250N,G:N251S,G:K253T,G:P256L,G:T293S,G:Y297N,G:P298T,G:V303I,G:S313P,G:L314P,G:S316P,…	G:K262-,G:E263-,G:T264-,G:I265-,G:H266-,G:S267-,G:T268-,G:T269-,G:S270-,G:E271-,G:G272-,G:Y273-,G:P274-,G:S275-,G:P276-,G:S277-,G:Q278-,G:V279-,G:Y280-,G:T281-,G:T282-,G:S283-,G:D284-,G:Q285-
NA	KJ627708.1	A	NA	2001	USA	A.2.1	GA3.0.2	15216	0.997701	A28T,A29G,A40G,A67G,C81T,C90T,G108A,C115T,G117A,A153C,C165T,A171G,G177T,C183T,T204G,T297C,A315G,T372C,T402C,T423C,T441C,C477T,C492T,C580A,T583C,A618G,T619C,C622T,A661G,G664A,T685A,T697C,T709C,A711G,T715C,C739T,T781C,T832C,C871T,C931A,C937T,A940T,A976T,A981C,C982A,A992C,C1012T,T1013C,T1022C,C1023T,T1035C,G1050A,T1061A,T1137C,A1164G,T1179C,C1203T,C1206T,C1212T,T1242C,T1245C,T1300G,T1359C,A1361G,T13…	4592,5435-5506	3154:A,4173:T,15054:TCCCAC		F:E2D,F:F22I,F:S105N,F:T125N,F:S276N,F:A518V,F:A540L,F:L547F,G:R15K,G:A57V,G:H67N,G:P71L,G:N81S,G:H90Y,G:L101F,G:S102F,G:T108I,G:S111T,G:T113A,G:S117L,G:A122V,G:T125I,G:P126L,G:I133T,G:I134K,G:L142Q,G:Q156P,G:N161D,G:N191S,G:L208I,G:P215L,G:K221N,G:G224E,G:V225A,G:L226P,G:G232E,G:T238I,G:T241P,G:S243I,G:S250N,G:N251S,G:K253T,G:P256L,G:T293S,G:Y297N,G:P298T,G:V303I,G:S313P,G:L314P,G:S316P,G:T319I,…	G:K262-,G:E263-,G:T264-,G:I265-,G:H266-,G:S267-,G:T268-,G:T269-,G:S270-,G:E271-,G:G272-,G:Y273-,G:P274-,G:S275-,G:P276-,G:S277-,G:Q278-,G:V279-,G:Y280-,G:T281-,G:T282-,G:S283-,G:D284-,G:Q285-
NA	KJ627714.1	A	NA	2003	USA	A.2.1.1	GA3.0.2	15216	0.999015	A10T,A12T,A13T,T66A,A67G,C81T,G87A,C90T,G108A,C115T,G117A,A153C,A171G,G177T,C183T,T204G,T297C,A315G,T372C,T402C,T423C,T441C,C477T,C492T,T497C,C524A,C580A,T583C,C589T,A618G,C622T,A661G,G664A,T685A,T697C,T709C,A711G,C739T,T781C,T832C,C871T,C931A,A940T,G972A,A976T,A981C,C982A,A992C,C999T,C1012T,T1013C,T1022C,C1023T,G1050A,T1061A,G1086T,A1164G,T1179C,C1203T,C1206T,C1212T,T1242C,T1245C,A1263G,T1300G,T…	4592,5435-5506	15:TATT,3154:A,4173:T,15054:TTCCCAC		F:E2D,F:T13A,F:T19S,F:F22L,F:S105N,F:T125N,F:S276N,F:A518V,F:A540L,F:L547F,G:R15K,G:A57V,G:H67N,G:P71L,G:N81S,G:H90Y,G:L101F,G:S102F,G:T108I,G:S111T,G:T113A,G:S117P,G:A122V,G:S124P,G:T125I,G:P126L,G:I133T,G:I134K,G:L142Q,G:P146L,G:Q156P,G:N161D,G:N191S,G:P206Q,G:L208I,G:P215L,G:G224E,G:V225A,G:L226P,G:G232E,G:T238I,G:T241P,G:S243I,G:S250N,G:N251S,G:K253T,G:P256L,G:T293S,G:Y297N,G:P298T,G:V303I,G:…	G:K262-,G:E263-,G:T264-,G:I265-,G:H266-,G:S267-,G:T268-,G:T269-,G:S270-,G:E271-,G:G272-,G:Y273-,G:P274-,G:S275-,G:P276-,G:S277-,G:Q278-,G:V279-,G:Y280-,G:T281-,G:T282-,G:S283-,G:D284-,G:Q285-		T11A,T14A
NA	KJ627717.1	A	NA	2001	USA	A.2.1.1	GA3.0.2	15216	0.999409	T66A,A67G,C81T,G87A,C90T,G108A,C115T,G117A,A153C,A171G,G177T,C183T,T189C,T204G,T297C,A315G,T372C,C378T,T402C,T423C,T441C,C477T,C492T,C524A,C580A,T583C,C589T,A618G,C622T,A661G,G664A,T685A,T697C,T709C,A711G,C739T,T781C,T832C,C871T,C931A,A940T,G955A,A976T,A979T,A981C,C982A,A992C,C999T,C1012T,T1013C,T1022C,C1023T,G1050A,T1061A,T1137C,A1164G,T1179C,C1203T,C1206T,C1212T,T1242C,T1245C,T1300G,T1359C,A136…	2299,4007,4592,5435-5506	0:GTACGCGTTTTAATGCGTACAACAAACTTGC,3154:A,4173:T,7590:AC,15054:TTCCCAC		F:E2D,F:T13A,F:T19S,F:S105N,F:T125N,F:S276N,F:A518V,F:A540L,F:L547F,G:R15K,G:A57V,G:H67N,G:P71L,G:N81S,G:H90Y,G:L101F,G:S102F,G:T108I,G:S111T,G:T113A,G:S117P,G:A122V,G:S124P,G:T125I,G:P126L,G:I133T,G:I134K,G:L142Q,G:P146L,G:Q156P,G:N161D,G:N191S,G:P206Q,G:L208I,G:P215L,G:G224E,G:V225A,G:L226P,G:G232E,G:T238I,G:T241P,G:S243I,G:S250N,G:N251S,G:K253T,G:P256L,G:T293S,G:Y297N,G:P298T,G:V303I,G:S313P,G…	G:K262-,G:E263-,G:T264-,G:I265-,G:H266-,G:S267-,G:T268-,G:T269-,G:S270-,G:E271-,G:G272-,G:Y273-,G:P274-,G:S275-,G:P276-,G:S277-,G:Q278-,G:V279-,G:Y280-,G:T281-,G:T282-,G:S283-,G:D284-,G:Q285-		T7588A,C7590T
NA	KJ627735.1	A	NA	2013	USA	A.D	GA2.3.5	15225	0.999803	C6T,C7A,A8T,A9T,A11T,A12T,A14T,T66A,A67G,C90T,C183T,A321G,G587A,C1012T,C1025A,C1030T,G1050A,T1359C,C1788T,C1806T,T2165C,A2392G,T2481C,A2695G,T3109C,C3125T,T3136C,T3163C,C3168T,T3178C,T3181C,A3184G,T3276C,C3306T,G3354A,G3439A,T3483C,A3564G,C3624T,T3807C,C3927T,C4037T,C4039T,A4130T,T4198G,A4230G,G4244A,T4319C,A4361C,T4430A,C4440A,T4497C,C4863T,C4919T,T4936C,C4952T,T5052A,A5118T,A5227G,G5322A,C5374A…	5435-5506	15225:GTTTTTGACACTTTTTTT		F:L6F,G:P71L,G:H90Y,G:L101F,G:I134K,G:Q156L,G:G224E,G:S243I,G:V303I,L:P171L,L:R256K,L:C380Y,L:Y598H,L:L1438Q,L:N1723S,L:G1731D,M:M43I,M:V72I,M2-1:S176P,M2-2:Y26C,M2-2:V28I,M2-2:S46N,M2-2:I78L,N:V352A,P:L55P,SH:F55L	G:K262-,G:E263-,G:T264-,G:I265-,G:H266-,G:S267-,G:T268-,G:T269-,G:S270-,G:E271-,G:G272-,G:Y273-,G:P274-,G:S275-,G:P276-,G:S277-,G:Q278-,G:V279-,G:Y280-,G:T281-,G:T282-,G:S283-,G:D284-,G:Q285-
NA	KY654507.1	A	NA	2012	Philippines	A.3.1.1	GA2.3.3	15225	1	T66A,A67G,C90T,C183T,G240A,G664A,C982A,A1008T,C1012T,G1050A,T1359C,T1422C,T1647C,T1773C,C1788T,C1806T,T2165C,T2217C,G2298A,A2374G,A2392G,T2481C,A2695G,G2806A,T3109C,C3125T,A3142C,T3163C,C3168T,T3178C,T3181C,A3184G,C3306T,T3483C,T3489C,A3564G,C3624T,C3729T,T3807C,C3927T,C4005T,C4037T,C4039T,T4198G,G4244A,A4361C,C4440A,T4497C,T4521C,C4863T,G4891A,C4919T,T4936C,C4952T,C5027T,C5040T,T5052A,G5320A,G53…	4592,5435-5506	0:ACGCGAAAAAATGCGTACAACAAACTTGC,15225:GTTTTTGACACTTTTTTTCTCGT		F:N104S,G:P71L,G:H90Y,G:L101F,G:P126S,G:T130I,G:I134K,G:G224E,G:V225A,G:G232E,G:N237D,G:S243I,G:K253I,G:P298L,G:L314P,L:P171L,L:S216N,L:R256K,L:I331L,L:R353Q,L:T1160R,L:S1333T,L:E1374K,L:L1438Q,L:M1558T,L:N1723S,L:E1725G,L:G1731D,L:K2040N,L:L2071W,M2-1:S176P,M2-2:Y26C,M2-2:S46N,N:V352A,P:L55P	G:K262-,G:E263-,G:T264-,G:I265-,G:H266-,G:S267-,G:T268-,G:T269-,G:S270-,G:E271-,G:G272-,G:Y273-,G:P274-,G:S275-,G:P276-,G:S277-,G:Q278-,G:V279-,G:Y280-,G:T281-,G:T282-,G:S283-,G:D284-,G:Q285-		T9995C
NA	KY654508.1	A	NA	2012	Philippines	A.3.1.1	GA2.3.3	15225	1	T66A,A67G,C90T,C183T,G240A,G664A,C904T,C982A,A1008T,C1012T,G1050A,T1359C,T1647C,T1773C,C1788T,C1806T,T2165C,T2217C,G2298A,A2374G,A2392G,T2481C,T2494C,A2695G,G2806A,T3109C,C3125T,A3142C,T3163C,C3168T,T3178C,T3181C,A3184G,C3306T,T3483C,T3489C,A3564G,C3624T,C3715T,T3807C,C3927T,C4005T,C4037T,C4039T,G4137A,T4198G,G4244A,A4361C,C4440A,T4497C,T4521C,C4863T,C4919T,T4936C,C4952T,C5027T,C5040T,T5052A,G532…	4592,5435-5506	0:ACGCGAAAAAATGCGTACAACAAACTTGC,15225:GTTTTTGACACTTTTTTTCTCGT		F:N104S,G:P71L,G:H90Y,G:L101F,G:P126S,G:T130I,G:I134K,G:G224E,G:G232E,G:N237D,G:S243I,G:K253I,G:P298L,G:L314P,L:A163V,L:P171L,L:R256K,L:E1374K,L:L1438Q,L:N1723S,L:E1725G,L:G1731D,L:I1980F,L:D1985Y,L:G1997C,L:K2027Q,L:K2040N,M2-1:S176P,M2-2:Y26C,M2-2:S46N,N:V352A,P:L55P	G:K262-,G:E263-,G:T264-,G:I265-,G:H266-,G:S267-,G:T268-,G:T269-,G:S270-,G:E271-,G:G272-,G:Y273-,G:P274-,G:S275-,G:P276-,G:S277-,G:Q278-,G:V279-,G:Y280-,G:T281-,G:T282-,G:S283-,G:D284-,G:Q285-		G8345A
NA	KY654510.1	A	NA	2012	Philippines	A.3.1.1	GA2.3.3	15225	1	T66A,A67G,C90T,C183T,G240A,G664A,A820G,C982A,A1008T,C1012T,T1359C,T1422C,T1647C,T1773C,C1788T,C1806T,T2165C,T2217C,G2298A,A2374G,A2392G,T2481C,A2695G,G2806A,T3109C,C3125T,A3142C,T3163C,C3168T,T3178C,T3181C,A3184G,C3306T,T3483C,T3489C,A3564G,C3624T,C3729T,T3807C,C3927T,C4005T,C4037T,C4039T,T4198G,G4244A,A4361C,C4440A,T4497C,T4521C,C4863T,G4891A,C4919T,T4936C,C4952T,C5027T,C5040T,T5052A,G5320A,G532…	4592,5435-5506	0:ACGCGAAAAAATGCGTACAACAAACTTGC,15225:GTTTTTGACACTTTTTTTCTCGT		F:N104S,G:P71L,G:H90Y,G:L101F,G:P126S,G:T130I,G:I134K,G:G224E,G:V225A,G:G232E,G:N237D,G:S243I,G:K253I,G:P298L,G:L314P,L:P171L,L:R256K,L:E1374K,L:L1438Q,L:T1718I,L:N1723S,L:E1725G,L:G1731D,L:L2071W,M2-1:S176P,M2-2:Y26C,M2-2:S46N,N:V352A,P:L55P	G:K262-,G:E263-,G:T264-,G:I265-,G:H266-,G:S267-,G:T268-,G:T269-,G:S270-,G:E271-,G:G272-,G:Y273-,G:P274-,G:S275-,G:P276-,G:S277-,G:Q278-,G:V279-,G:Y280-,G:T281-,G:T282-,G:S283-,G:D284-,G:Q285-		A1050G
NA	KY967363.2	A	NA	2015	USA	A.D.1	GA2.3.5	15208	0.998555	T66A,A67G,C90T,C183T,G198A,G551A,G664A,T697C,G1000A,C1012T,T1048C,G1050A,T1359C,A1487G,G1662A,T1668C,T1671C,C1788T,C1806T,T1980C,T2165C,A2392G,T2481C,A2695G,T3109C,C3125T,C3168T,A3169T,T3178C,T3181C,A3184G,C3306T,G3354A,T3483C,A3564G,T3612C,C3624T,T3807C,C3927T,C4037T,C4039T,C4049T,T4196C,T4198G,G4244A,T4286C,A4361C,C4440A,T4497C,A4506G,A4584T,A4693G,C4863T,C4919T,T4936C,C4952T,T4992C,T4999C,T505…	4592	4174:A		G:P71L,G:H90Y,G:L101F,G:I114T,G:I134K,G:L142S,G:G224E,G:S243I,G:K262E,G:I265L,G:D284G,G:Y304H,G:T320A,L:N143D,L:P171L,L:T179S,L:R256K,L:Y598H,L:D1023N,L:L1438Q,L:I1653V,L:K1661N,L:K1704N,L:N1723S,L:E1725G,L:G1731D,M:M43I,M2-1:S176P,M2-2:Y26C,M2-2:S46N,N:N126S,N:V352A,P:L55P			T4587A
NA	LC741417.1	A	NA	1980	Japan	A	unassigned	15225	1	T59C,T66A,A67G,C81T,A84G,C90T,G108A,C115T,G177T,C183T,T204G,A234G,G288A,T314C,A315G,T316C,C360T,C378T,C477T,C480T,C492T,A498T,A527G,G551A,T560C,T583C,G590A,A610C,A658G,A661G,G664A,T675C,T685A,T697C,T709C,A711G,G724A,T781C,G817A,A880G,T886C,C931A,C937T,A940T,A976T,A981C,C982A,A992C,G1000A,T1004C,C1012T,T1022C,C1023T,G1050A,T1061A,G1089A,A1090G,A1110G,A1164G,C1170T,T1179C,C1203T,C1206T,C1212T,T1242…	2299,4592,5489-5516,5522-5565	0:ACGCGAAAAAATGCGTACAACAAACTTGC,3150:C,3215:AAAGGG,4173:T,7588:CA,15054:TCCTAT,15115:TATAAA,15225:GTTTTTGACACTTTTTTTCTCGT	G:290	F:T8A,F:L20F,F:N67T,F:I79M,F:S105N,F:N124K,F:S213R,F:S276N,F:I384V,F:N515S,F:A540S,G:T4N,G:E14K,G:R15K,G:S37A,G:A57T,G:P71L,G:N81S,G:H90Y,G:N94D,G:L101F,G:G106E,G:T107I,G:S111T,G:S121G,G:A122V,G:E123K,G:T125N,G:P126L,G:S128P,G:I133T,G:I134K,G:I141T,G:L142Q,G:Q156P,G:L208F,G:P215L,G:G224E,G:L226P,G:G232E,G:K233E,G:S243I,G:R244T,G:S250N,G:K253T,G:E257K,G:H258L,G:K262M,G:I265F,G:T269S,G:Y273N,G:P274…	G:Y280-,G:T281-,G:T282-,G:S283-,G:D284-,G:Q285-,G:E286-,G:E287-,G:T288-,G:L289-,G:S291-,G:T292-,G:T293-,G:S294-,G:E295-,G:G296-,G:Y297-,G:P298-,G:S299-,G:P300-,G:S301-,G:Q302-,G:V303-,G:Y304-,G:T305-,G:T306-,G:S307-		A1G,A62G,T165C,A216C,C330T,C382A,T649C,C673T,A766G,A925G,A972G,C975T,T983C,T986G,T999C,T1081C,G1320T,A1494G,T1678C,C1722T,G1743A,T1806C,C1827T,T1998A,T2037A,C2049T,C2212T,T2377C,G2383A,T2500C,C2590T,T2614A,C2665T,G2680A,C2704T,G2740A,G2776A,G2779A,T2791A,A2959G,A2965C,T3058G,T3096A,A3107C,T3140C,A3496T,C3498T,A3513G,A3531G,G3603A,T3789C,A3967C,C4001T,A4005C,A4006T,T4018A,C4080T,A4111G,T4140C,A420…
NA	LR699737.1	A	NA	2017	UK	A.D.2.2.1	GA2.3.5	15225	1	G1131A,T2165C,G2220A,T2481C,C5665A,A5876G,T8165C,G8519A,A10271G,G10794A,A12194T,A13731G		0:CGAAAAAATGCGTACAACAAACTTGC,15225:GTTTTTGACACTTTTTTTCTCGT		L:D755N,L:I1734V,M2-1:S176P,N:V352A,P:L55P
NA	MF614946.1	A	NA	2012	China	A.D	GA2.3.5	15225	1	T66A,A67G,C90T,C183T,C1012T,C1047T,G1049A,G1050A,T1359C,C1788T,C1806T,G1992A,A2142G,T2165C,G2224T,A2392G,T2481C,A2695G,T3109C,C3125T,T3163C,C3168T,T3178C,A3184G,G3304A,C3306T,T3483C,A3564G,C3624T,T3807C,C3927T,C4037T,C4039T,C4179T,T4198G,G4244A,A4361C,C4440A,T4497C,C4863T,C4913T,C4919T,T4936C,C4952T,T4995C,T5052A,T5110C,G5322A,C5374A,G5379T,C5380A,A5435G,A5444C,C5472T,A5502G,C5544T,G5573A,G5647A,…	5318115214	0:TGAACTTGC		G:P71L,G:P88S,G:H90Y,G:L101F,G:L115P,G:I134K,G:G224E,G:S243I,G:K262E,G:I265L,G:P274L,G:D284G,G:P298L,G:E308K,L:P171L,L:R256K,L:Y598H,L:L1438Q,L:N1723S,L:G1731D,M:D27N,M2-1:S176P,M2-2:Y26C,M2-2:S46N,N:V352A,N:A372S,P:L55P
NA	MG642024.1	A	NA	1981	USA	A	GA3	15214	0.996519	T66A,A67G,G69A,C81T,C90T,G108A,C115T,G177T,C183T,T204G,A315G,C477T,C480T,C492T,T583C,A661G,G664A,T685A,T697C,T709C,A711G,C739T,T781C,T832C,C919A,C931A,A940T,A976T,A981C,C982A,A992T,C1012T,T1013C,T1022C,G1050A,T1061A,A1164G,T1179C,G1191A,C1203T,C1206T,C1212T,T1242C,T1359C,A1361G,T1380A,G1383A,A1458G,G1545A,A1632G,A1641T,T1707C,T1711C,C1716A,C1788T,C1806T,C1917T,T1924C,A1941G,G1971A,G1977A,T1983C,G…	4177,4592,5435-5506	2299:AAAAA,3154:A,15054:TCCCAT		F:S35A,F:S105N,F:S276N,F:A540S,G:R15K,G:P71L,G:N81S,G:H90Y,G:L101F,G:G106E,G:S111T,G:A122V,G:P126L,G:I133T,G:I134K,G:L142Q,G:K145N,G:R151H,G:Q156P,G:L208I,G:P215L,G:G224E,G:V225A,G:L226P,G:G232E,G:S243I,G:S250N,G:N251S,G:K253T,G:P256L,G:T293S,G:Y297N,G:Q302P,G:S313P,G:L314P,G:S316P,G:K321N,G:*322Q,L:S6N,L:T103I,L:P171L,L:D174G,L:Q177H,L:S216N,L:S240N,L:R256K,L:I388V,L:D575E,L:K754R,L:N1021D,L:L14…	G:K262-,G:E263-,G:T264-,G:I265-,G:H266-,G:S267-,G:T268-,G:T269-,G:S270-,G:E271-,G:G272-,G:Y273-,G:P274-,G:S275-,G:P276-,G:S277-,G:Q278-,G:V279-,G:Y280-,G:T281-,G:T282-,G:S283-,G:D284-,G:Q285-
NA	MG642026.1	A	NA	1982	USA	A.3	GA2	15214	0.996585	T66A,A67G,C81T,C90T,C115T,G177T,C183T,T204G,G288A,C480T,C492T,T583C,A661G,G664A,T685A,T697C,T709C,A711G,T781C,T832C,C931A,A940T,A976T,A981C,C982A,C1012T,T1013C,G1050A,T1061A,A1164G,T1179C,T1242C,T1249C,C1347T,T1359C,T1380A,G1383A,A1602G,A1632G,A1641T,C1649T,T1707C,T1711C,C1788T,C1806T,C1917T,A1941G,G1977A,T1983C,G1986A,C2041T,G2085A,T2146C,T2165C,T2208C,T2217C,G2298A,C2368T,C2371T,A2392G,C2410T,T…	4592,5444-5515	3154:A,4173:T,15054:TCCCAT,15115:T		F:S105N,F:S276N,F:A540S,G:P71L,G:N81S,G:L101F,G:G106E,G:S111P,G:I133T,G:I134K,G:L142Q,G:Q156P,G:L208I,G:P215L,G:G224E,G:G232E,G:S243I,G:S250T,G:K253T,G:T293S,G:Y297N,G:L314P,G:S316P,G:K321N,L:S6N,L:T103I,L:P171L,L:Q177H,L:S216N,L:S240N,L:R256K,L:I388V,L:D575E,L:K754R,L:L1180F,L:L1438Q,L:N1471H,L:S1700N,L:N1723S,L:E1725D,L:S1730N,L:G1731D,L:I1741T,L:S1745L,L:L1751P,L:H2135Y,L:Y2163H,M2-1:K113R,M2-…	G:I265-,G:H266-,G:S267-,G:T268-,G:T269-,G:S270-,G:E271-,G:G272-,G:Y273-,G:P274-,G:S275-,G:P276-,G:S277-,G:Q278-,G:V279-,G:Y280-,G:T281-,G:T282-,G:S283-,G:D284-,G:Q285-,G:E286-,G:E287-,G:T288-
NA	MG642032.1	A	NA	1980	USA	A	GA3	15214	0.996519	T66A,A67G,G69A,C81T,C90T,G108A,C115T,G177T,C183T,T204G,A315G,C477T,C480T,C492T,T583C,A661G,G664A,T685A,T697C,T709C,A711G,C739T,T781C,C787T,T832C,C919A,C931A,A940T,A976T,A981C,C982A,A992T,C1012T,T1013C,T1022C,G1050A,T1061A,A1164G,T1179C,G1191A,C1203T,C1206T,C1212T,T1242C,T1359C,A1361G,T1380A,G1383A,A1458G,G1545A,A1632G,A1641T,T1707C,T1711C,C1716A,C1788T,C1806T,C1917T,T1924C,A1941G,G1971A,G1977A,T1…	4592,5435-5506	2299:AAAAA,3154:A,15054:TCCCAT		F:S35A,F:S105N,F:S276N,F:A540S,G:R15K,G:P71L,G:N81S,G:H90Y,G:L101F,G:G106E,G:S111T,G:A122V,G:P126L,G:I133T,G:I134K,G:L142Q,G:K145N,G:R151H,G:Q156P,G:L208I,G:P215L,G:G224E,G:V225A,G:L226P,G:G232E,G:S243I,G:S250N,G:N251S,G:K253T,G:P256L,G:T293S,G:Y297N,G:Q302P,G:S313P,G:L314P,G:S316P,G:K321N,G:*322Q,L:S6N,L:T103I,L:P171L,L:D174G,L:Q177H,L:S216N,L:S240N,L:R256K,L:I388V,L:D575E,L:K754R,L:N1021D,L:L14…	G:K262-,G:E263-,G:T264-,G:I265-,G:H266-,G:S267-,G:T268-,G:T269-,G:S270-,G:E271-,G:G272-,G:Y273-,G:P274-,G:S275-,G:P276-,G:S277-,G:Q278-,G:V279-,G:Y280-,G:T281-,G:T282-,G:S283-,G:D284-,G:Q285-
NA	MG642034.1	A	NA	1985	USA	A.3	GA2.2	15214	0.996585	T65A,T66A,A67G,C81T,C90T,C115T,G177T,C183T,T204G,C411A,A462G,C480T,C492T,T583C,A661G,G664A,T685A,T697C,T709C,T781C,T832C,A856G,C919T,C931A,A940T,C964T,A976T,A981C,C982A,C1012T,T1013C,G1050A,T1061A,G1074A,A1164G,T1179C,T1242C,T1249C,T1359C,T1380A,G1383A,A1602G,A1632G,A1641T,T1707C,T1711C,C1788T,C1806T,C1818T,T1821C,C1917T,C1932T,A1941G,G1977A,T1983C,G1986A,C2041T,G2085A,T2146C,T2165C,T2217C,G2298A…	4592,5444-5515	4173:T,15054:TCCCAT,15115:TT		F:L45F,F:S105N,F:S276N,F:A540S,G:P71L,G:N81S,G:H90Y,G:L101F,G:G106E,G:S111P,G:I114T,G:L115P,G:S117L,G:I133T,G:I134K,G:L142Q,G:Q156P,G:P159H,G:L208I,G:P215L,G:G224E,G:G232E,G:S243I,G:S250T,G:K253T,G:T293S,G:S294F,G:Y297N,G:S313P,G:L314P,G:S316P,G:K321N,L:S6N,L:T103I,L:P171L,L:Q177H,L:S216N,L:S240N,L:R256K,L:I388V,L:D575E,L:K754R,L:L1180F,L:L1438Q,L:N1471H,L:N1652S,L:S1700N,L:N1723S,L:E1725D,L:S173…	G:I265-,G:H266-,G:S267-,G:T268-,G:T269-,G:S270-,G:E271-,G:G272-,G:Y273-,G:P274-,G:S275-,G:P276-,G:S277-,G:Q278-,G:V279-,G:Y280-,G:T281-,G:T282-,G:S283-,G:D284-,G:Q285-,G:E286-,G:E287-,G:T288-
NA	MG642035.1	A	NA	1984	USA	A.3	GA2.1	15214	0.996585	T66A,A67G,C81T,C90T,C115T,G177T,C183T,T204G,C480T,C492T,T583C,C613T,A661G,G664A,T685A,T697C,T709C,A711G,T781C,C931A,A940T,A976T,A981C,C982A,A992C,C994A,C1012T,T1013C,T1022C,G1050A,T1061A,A1092G,A1164G,T1179C,C1239T,T1242C,T1249C,T1359C,G1368A,T1380A,G1383A,G1449T,A1602G,A1632G,A1641T,A1680G,T1707C,T1711C,C1728T,T1767C,C1788T,C1806T,G1848A,C1917T,A1941G,G1971T,G1977A,T1983C,G1986A,C2041T,G2085A,C2…	4592,5444-5515	547:AA,3215:A,4173:T,7586:AA,15054:TCCCAT		F:S105N,F:S276N,F:A540S,G:P71L,G:N81S,G:T89I,G:H90Y,G:L101F,G:S102T,G:G106E,G:S111P,G:A122V,G:P126L,G:I133T,G:I134K,G:L142Q,G:Q156P,G:L208I,G:P215L,G:K221T,G:G224E,G:L226P,G:K229N,G:G232E,G:P234S,G:S243I,G:S250T,G:K253T,G:T293S,G:Y297N,G:S313P,G:L314P,G:S316P,G:K321N,L:S6N,L:T103I,L:P171L,L:Q177H,L:S216N,L:S240N,L:R256K,L:I388V,L:D575E,L:M646L,L:K754R,L:L1180F,L:L1438Q,L:N1471H,L:H1690Y,L:S1700N,…	G:I265-,G:H266-,G:S267-,G:T268-,G:T269-,G:S270-,G:E271-,G:G272-,G:Y273-,G:P274-,G:S275-,G:P276-,G:S277-,G:Q278-,G:V279-,G:Y280-,G:T281-,G:T282-,G:S283-,G:D284-,G:Q285-,G:E286-,G:E287-,G:T288-
NA	MG642038.1	A	NA	1985	USA	A.1	GA1	15212	0.996388	T59C,G62A,T66A,A67G,C81T,C90T,G108A,C115T,C165T,G177T,C183T,T204G,C216A,A234G,G288A,T316C,T330C,C360T,C378T,A382C,C477T,C480T,C492T,A498T,G551A,T560C,G590A,A610T,C649T,A661G,G664A,T673C,T685A,T697C,T709C,G766A,T781C,G784A,G817A,A880G,T886C,C913T,G925A,C931A,C937T,A940T,G972A,T975C,A976T,A981C,C982A,C983T,G986T,A992C,C999T,G1000A,T1004C,T1022A,C1023T,C1027T,C1030T,A1031G,G1050A,T1055A,T1061A,C1081…	4591-4592,5490-5548,5553-5565,7617	3150:C,3215:AAAGG,4173:C,7588:TA,15053:CTCCTA,15117:A	G:300-301	F:L6I,F:T8A,F:A16I,F:L20F,F:S105N,F:T122A,F:N124K,F:S276N,F:E356D,F:A540S,G:T4N,G:I38V,G:K68R,G:P71S,G:A74T,G:H90Y,G:L101P,G:L104P,G:G106E,G:T107I,G:Q110L,G:S111I,G:A116D,G:S117P,G:S121G,G:A122V,G:E123K,G:P126L,G:K132R,G:I133T,G:I134K,G:I141A,G:L142Q,G:S144N,G:P146S,G:Q156P,G:N157S,G:K197R,G:P222S,G:G224E,G:L226P,G:P230L,G:G232E,G:K233E,G:S243I,G:R244I,G:L247P,G:K253T,G:G254R,G:H258L,G:K262M,G:I2…	G:T281-,G:T282-,G:S283-,G:D284-,G:Q285-,G:E286-,G:E287-,G:T288-,G:L289-,G:H290-,G:S291-,G:T292-,G:T293-,G:S294-,G:E295-,G:G296-,G:Y297-,G:P298-,G:S299-,G:Q302-,G:V303-,G:Y304-,G:T305-,G:T306-,G:S307-
NA	MG642040.1	A	NA	1980	USA	A	GA3	15214	0.996519	T66A,A67G,G69A,C81T,C90T,G108A,C115T,G177T,C183T,T204G,A315G,C477T,C480T,C492T,T583C,A661G,G664A,T685A,T697C,T709C,A711G,C739T,T781C,T832C,C919A,C931A,A940T,A976T,A981C,C982A,A992T,C1012T,T1013C,T1022C,G1050A,T1061A,A1164G,T1179C,G1191A,C1203T,C1206T,C1212T,T1242C,T1359C,A1361G,T1380A,G1383A,A1458G,G1545A,A1632G,A1641T,T1707C,T1711C,C1716A,C1788T,C1806T,C1917T,T1924C,A1941G,G1971A,G1977A,T1983C,G…	4592,5435-5506	2299:AAAAA,3154:A,15054:TCCCAT		F:S35A,F:S105N,F:S276N,F:A540S,G:R15K,G:P71L,G:N81S,G:H90Y,G:L101F,G:G106E,G:S111T,G:A122V,G:P126L,G:I133T,G:I134K,G:L142Q,G:K145N,G:R151H,G:Q156P,G:L208I,G:P215L,G:G224E,G:V225A,G:L226P,G:G232E,G:S243I,G:S250N,G:N251S,G:K253T,G:P256L,G:T293S,G:Y297N,G:Q302P,G:S313P,G:L314P,G:S316P,G:K321N,G:*322Q,L:S6N,L:T103I,L:P171L,L:D174G,L:Q177H,L:S216N,L:S240N,L:R256K,L:I388V,L:D575E,L:K754R,L:N1021D,L:L14…	G:K262-,G:E263-,G:T264-,G:I265-,G:H266-,G:S267-,G:T268-,G:T269-,G:S270-,G:E271-,G:G272-,G:Y273-,G:P274-,G:S275-,G:P276-,G:S277-,G:Q278-,G:V279-,G:Y280-,G:T281-,G:T282-,G:S283-,G:D284-,G:Q285-
NA	MG642058.1	A	NA	1980	USA	A	GA3	15214	0.996519	T66A,A67G,G69A,C81T,C90T,G108A,C115T,G177T,C183T,T204G,A315G,C477T,C480T,C492T,T583C,A661G,G664A,T685A,T697C,T709C,A711G,C739T,T781C,T832C,A907C,C919A,C931A,A940T,A976T,A981C,C982A,A992T,C1012T,T1013C,T1022C,G1050A,T1061A,A1164G,T1179C,G1191A,C1203T,C1206T,C1212T,T1242C,T1359C,A1361G,T1380A,G1383A,A1458G,G1545A,A1632G,A1641T,T1707C,T1711C,C1716A,C1788T,C1806T,C1917T,T1924C,A1941G,G1971A,G1977A,T1…	4592,5435-5506	2299:AAAAA,3154:A,15054:TCCCAT		F:S35A,F:S105N,F:S276N,F:A540S,G:R15K,G:P71L,G:N81S,G:H90Y,G:L101F,G:G106E,G:S111T,G:A122V,G:P126L,G:I133T,G:I134K,G:L142Q,G:K145N,G:R151H,G:Q156P,G:L208I,G:P215L,G:G224E,G:V225A,G:L226P,G:G232E,G:S243I,G:S250N,G:N251S,G:K253T,G:P256L,G:T293S,G:Y297N,G:Q302P,G:S313P,G:L314P,G:S316P,G:K321N,G:*322Q,L:S6N,L:T103I,L:P171L,L:D174G,L:Q177H,L:S216N,L:S240N,L:R256K,L:I388V,L:D575E,L:K754R,L:N1021D,L:L14…	G:K262-,G:E263-,G:T264-,G:I265-,G:H266-,G:S267-,G:T268-,G:T269-,G:S270-,G:E271-,G:G272-,G:Y273-,G:P274-,G:S275-,G:P276-,G:S277-,G:Q278-,G:V279-,G:Y280-,G:T281-,G:T282-,G:S283-,G:D284-,G:Q285-
NA	MG642060.1	A	NA	1980	USA	A.1	GA1	15212	0.996388	T59C,G62A,T66A,A67G,C81T,C90T,G108A,C115T,C165T,G177T,C183T,T204G,C216A,A234G,G288A,T316C,T330C,C360T,C378T,A382C,C477T,C480T,C492T,A498T,C524T,G551A,C553A,T560C,G590A,A610T,C649T,A661G,G664A,T673C,T685A,T697C,T709C,C721T,G724A,G766A,T781C,G817A,A834G,A880G,T886C,G925A,C931A,C937T,A940T,G972A,T975C,A976T,A981C,C982A,C983T,G986T,A992C,C999T,G1000A,T1004C,T1022C,C1023T,T1048A,G1050A,T1061A,C1081T,G…	4591-4592,5489-5516,5522-5565	3150:C,3215:AAAGG,4173:C,7588:TA,7616:AAAAAA,15054:TACTAT,15095:A,15115:TA	G:290	F:T8A,F:A16I,F:L20F,F:S105N,F:T122A,F:N124K,F:S276N,F:I384V,F:A540S,G:T4N,G:I38V,G:P71S,G:A74T,G:N81S,G:H90Y,G:L101P,G:L104P,G:G106E,G:T107I,G:S111I,G:L115P,G:S117L,G:S121G,G:A122V,G:E123K,G:P126L,G:K132G,G:I133T,G:I134K,G:I141A,G:L142Q,G:Q156P,G:N157S,G:L208P,G:P222S,G:G224E,G:L226P,G:G232E,G:K233E,G:S243I,G:R244I,G:K253T,G:G254R,G:H258L,G:K262M,G:I265F,G:T269S,G:Y273N,G:S313P,G:L314S,G:S316P,G:…	G:Y280-,G:T281-,G:T282-,G:S283-,G:D284-,G:Q285-,G:E286-,G:E287-,G:T288-,G:L289-,G:S291-,G:T292-,G:T293-,G:S294-,G:E295-,G:G296-,G:Y297-,G:P298-,G:S299-,G:P300-,G:S301-,G:Q302-,G:V303-,G:Y304-,G:T305-,G:T306-,G:S307-
NA	MG642063.1	A	NA	1982	USA	A.3	GA2	15214	0.996585	T66A,A67G,C81T,C90T,C115T,G177C,C183T,T204G,T249C,C480T,C492T,T583C,A661G,G664A,T685A,T697C,T709C,A711G,T781C,T832C,C931A,A933G,A940T,A976T,A981C,C982A,A992C,C1012T,T1013C,T1022C,G1050A,T1061A,A1164G,T1179C,T1242C,T1249C,T1359C,T1380A,G1383A,A1602G,A1632G,A1641T,T1707C,T1711C,C1716T,C1788T,C1806T,G1887A,C1917T,A1941G,G1971T,G1977A,T1983C,G1986A,G1992A,C2041T,G2085A,T2146C,T2165C,T2217C,G2298A,G22…	4592,5444-5515	3154:A,7586:A,15054:TCCCAT,15115:TT		F:S105N,F:N116S,F:S276N,F:A540S,F:A543V,G:P71L,G:N81S,G:H90Y,G:T92I,G:L101F,G:G106E,G:S111P,G:T112I,G:L115P,G:A122V,G:I133T,G:I134K,G:L142Q,G:P155Q,G:Q156P,G:L208I,G:P215L,G:G224E,G:L226P,G:G232E,G:S243I,G:S250T,G:K253T,G:T293S,G:Y297N,G:S313T,G:L314P,G:S316P,G:K321N,L:S6N,L:H75Q,L:T103I,L:P171L,L:Q177H,L:S216N,L:S240N,L:R256K,L:I388V,L:D575E,L:K754R,L:L1180F,L:D1187E,L:L1438Q,L:N1471H,L:H1662N,L…	G:I265-,G:H266-,G:S267-,G:T268-,G:T269-,G:S270-,G:E271-,G:G272-,G:Y273-,G:P274-,G:S275-,G:P276-,G:S277-,G:Q278-,G:V279-,G:Y280-,G:T281-,G:T282-,G:S283-,G:D284-,G:Q285-,G:E286-,G:E287-,G:T288-
NA	MG642067.1	A	NA	1987	USA	A.1	GA1	15212	0.996453	T59C,G62A,T66A,A67G,C81T,C90T,G108A,C115T,C165T,G177T,C183T,T204G,C216A,A234G,G288A,T316C,T330C,C360T,C378T,A382C,C477T,C480T,C492T,A498T,G551A,T560C,G590A,A610T,G640A,C649T,A661G,G664A,T673C,T685A,T697C,T709C,G766A,T781C,G784A,G817A,A880G,T886C,G925A,C931A,G934A,C937T,A940T,G972A,T975C,A976T,A981C,C982A,C983T,G986T,A992C,C999T,G1000A,T1004C,T1022A,C1023T,C1030T,A1031G,G1050A,T1061A,C1081T,G1089A…	2298-2299,4591-4592,5490-5548,5553-5565,7617	3150:C,3215:AAAGG,4173:C,7588:CATA,15054:TCCTAT,15117:A	G:300-301	F:L6I,F:T8A,F:A16I,F:L20F,F:S105N,F:T122A,F:N124K,F:S276N,F:E356D,F:A540S,G:T4N,G:I38V,G:P71S,G:A74T,G:H90Y,G:L101P,G:L104P,G:G106E,G:T107I,G:Q110L,G:S111I,G:A116D,G:S121G,G:A122V,G:E123K,G:P126L,G:K132G,G:I133T,G:I134K,G:I141A,G:L142Q,G:S144N,G:Q156P,G:N157S,G:K197R,G:P222S,G:G224E,G:L226P,G:G232E,G:K233E,G:S243I,G:R244I,G:K253T,G:G254R,G:H258L,G:K262M,G:I265F,G:T269S,G:Y273N,G:L310P,G:S313P,G:L…	G:T281-,G:T282-,G:S283-,G:D284-,G:Q285-,G:E286-,G:E287-,G:T288-,G:L289-,G:H290-,G:S291-,G:T292-,G:T293-,G:S294-,G:E295-,G:G296-,G:Y297-,G:P298-,G:S299-,G:Q302-,G:V303-,G:Y304-,G:T305-,G:T306-,G:S307-
NA	MG642069.1	A	NA	1985	USA	A.1	GA1	15212	0.996388	T59C,G62A,T66A,A67G,C81T,C90T,G108A,C115T,C165T,G177T,C183T,T204G,C216A,A234G,G288A,T316C,T330C,C360T,C378T,A382C,C477T,C480T,C492T,A498T,G551A,T560C,G590A,A610T,C649T,A661G,G664A,T673C,T685A,T697C,T709C,G766A,T781C,G784A,G817A,A880G,T886C,C913T,G925A,C931A,C937T,A940T,G972A,T975C,A976T,A981C,C982A,C983T,G986T,A992C,C999T,G1000A,T1004C,T1022A,C1023T,C1027T,C1030T,A1031G,G1050A,T1055A,T1061A,C1081…	4591-4592,5490-5548,5553-5565,7617	2299:A,3150:C,3215:AAAGG,4173:C,7588:TA,15053:CTCCTA,15117:A	G:300-301	F:L6I,F:T8A,F:A16I,F:L20F,F:S105N,F:T122A,F:N124K,F:S276N,F:E356D,F:A540S,G:T4N,G:I38V,G:K68R,G:P71S,G:A74T,G:H90Y,G:L101P,G:L104P,G:G106E,G:T107I,G:Q110L,G:S111I,G:A116D,G:S117P,G:S121G,G:A122V,G:E123K,G:P126L,G:K132R,G:I133T,G:I134K,G:I141A,G:L142Q,G:S144N,G:P146S,G:Q156P,G:N157S,G:K197R,G:P222S,G:G224E,G:L226P,G:P230L,G:G232E,G:K233E,G:S243I,G:R244I,G:L247P,G:K253T,G:G254R,G:H258L,G:K262M,G:I2…	G:T281-,G:T282-,G:S283-,G:D284-,G:Q285-,G:E286-,G:E287-,G:T288-,G:L289-,G:H290-,G:S291-,G:T292-,G:T293-,G:S294-,G:E295-,G:G296-,G:Y297-,G:P298-,G:S299-,G:Q302-,G:V303-,G:Y304-,G:T305-,G:T306-,G:S307-
NA	MG642071.1	A	NA	1984	USA	A.3	GA2.1	15214	0.996585	T66A,A67G,C81T,C90T,C115T,G177T,C183T,T204G,C480T,C492T,T583C,C613T,A661G,G664A,T685A,T697C,T709C,A711G,T781C,C931A,A940T,A976T,A981C,C982A,A992C,C994A,C1012T,T1013C,T1022C,G1050A,T1061A,A1092G,A1164G,T1179C,C1239T,T1242C,T1249C,T1359C,G1368A,T1380A,G1383A,G1449T,A1602G,A1632G,A1641T,A1680G,T1707C,T1711C,C1728T,T1767C,C1788T,C1806T,G1848A,C1917T,A1941G,G1971T,G1977A,T1983C,G1986A,C2041T,G2085A,C2…	4592,5444-5515	547:AA,3215:A,4173:T,7586:AA,15054:TCCCAT		F:S105N,F:S276N,F:A540S,G:P71L,G:N81S,G:T89I,G:H90Y,G:L101F,G:S102T,G:G106E,G:S111P,G:A122V,G:P126L,G:I133T,G:I134K,G:L142Q,G:Q156P,G:L208I,G:P215L,G:K221T,G:G224E,G:L226P,G:K229N,G:G232E,G:P234S,G:S243I,G:S250T,G:K253T,G:T293S,G:Y297N,G:S313P,G:L314P,G:S316P,G:K321N,L:S6N,L:T103I,L:P171L,L:Q177H,L:S216N,L:S240N,L:R256K,L:I388V,L:D575E,L:M646L,L:K754R,L:L1180F,L:L1438Q,L:N1471H,L:H1690Y,L:S1700N,…	G:I265-,G:H266-,G:S267-,G:T268-,G:T269-,G:S270-,G:E271-,G:G272-,G:Y273-,G:P274-,G:S275-,G:P276-,G:S277-,G:Q278-,G:V279-,G:Y280-,G:T281-,G:T282-,G:S283-,G:D284-,G:Q285-,G:E286-,G:E287-,G:T288-
NA	MG642074.1	A	NA	1980	USA	A	unassigned	15214	0.996585	T66A,C81T,C90T,G108A,C115T,G177T,C183T,T204G,A315G,C408T,C477T,C480T,C492T,T583C,A628T,A661G,G664A,T685A,T697C,T709C,A711G,C739T,T781C,T832C,C931A,A940T,A976T,A981C,C982A,A992C,C998T,C1012T,T1013C,T1022C,G1050A,T1061A,G1077A,A1164G,T1179C,G1191A,C1203T,C1206T,C1212T,T1242C,T1359C,A1361G,G1368A,T1380A,G1383A,A1458G,A1632G,A1641T,T1707C,T1711C,C1788T,C1806T,T1866C,C1917T,T1924C,C1932T,A1941G,G1971T…	4592,5444-5515	3154:A,4173:T,15054:CCCCAT,15115:TAATTTTTT		F:V18A,F:S105N,F:S276N,F:A540S,G:R15K,G:P71L,G:N81S,G:H90Y,G:L101F,G:G106E,G:S111T,G:A122I,G:P126L,G:I133T,G:I134K,G:L142Q,G:Q156P,G:P159T,G:L208I,G:P215L,G:G224E,G:L226P,G:G232E,G:S243I,G:S250N,G:K253T,G:G254E,G:T293F,G:Y297N,G:S313P,G:L314P,G:S316P,G:K321N,G:*322Q,L:S6N,L:T103I,L:I155M,L:D166E,L:P171L,L:Q177H,L:S216N,L:L239I,L:S240N,L:R256K,L:I388V,L:D575E,L:K754R,L:L1180F,L:L1438Q,L:N1471H,L:V…	G:I265-,G:H266-,G:S267-,G:T268-,G:T269-,G:S270-,G:E271-,G:G272-,G:Y273-,G:P274-,G:S275-,G:P276-,G:S277-,G:Q278-,G:V279-,G:Y280-,G:T281-,G:T282-,G:S283-,G:D284-,G:Q285-,G:E286-,G:E287-,G:T288-
NA	MG642075.1	A	NA	1986	USA	A.1	GA1	15212	0.996388	T59C,G62A,T66A,A67G,C81T,C90T,G108A,C115T,C165T,G177T,C183T,T204G,C216A,A234G,G288A,T316C,T330C,C360T,C378T,A382C,C477T,C480T,C492T,A498T,G551A,T560C,G590A,A610T,C649T,A661G,G664A,T673C,T685A,T697C,T709C,G766A,T781C,G784A,G817A,A880G,T886C,C913T,G925A,C931A,C937T,A940T,G972A,T975C,A976T,A981C,C982A,C983T,G986T,A992C,C999T,G1000A,T1004C,T1022A,C1023T,C1027T,C1030T,A1031G,G1050A,T1055A,T1061A,C1081…	4591-4592,5490-5548,5553-5565,7617	2299:A,3150:C,3215:AAAGG,4173:C,7588:TA,15053:CTCCTA,15095:A,15117:A	G:300-301	F:L6I,F:T8A,F:A16I,F:L20F,F:S105N,F:T122A,F:N124K,F:S276N,F:E356D,F:D510N,F:A540S,G:T4N,G:I38V,G:K68R,G:P71S,G:A74T,G:H90Y,G:L101P,G:L104P,G:G106E,G:T107I,G:Q110L,G:S111I,G:A116D,G:S117P,G:S121G,G:A122V,G:E123K,G:P126L,G:K132R,G:I133T,G:I134K,G:I141A,G:L142Q,G:S144N,G:P146S,G:Q156P,G:N157S,G:K197R,G:P222S,G:G224E,G:L226P,G:P230L,G:G232E,G:K233E,G:S243I,G:R244I,G:L247P,G:K253T,G:G254R,G:H258L,G:K2…	G:T281-,G:T282-,G:S283-,G:D284-,G:Q285-,G:E286-,G:E287-,G:T288-,G:L289-,G:H290-,G:S291-,G:T292-,G:T293-,G:S294-,G:E295-,G:G296-,G:Y297-,G:P298-,G:S299-,G:Q302-,G:V303-,G:Y304-,G:T305-,G:T306-,G:S307-
NA	MG642079.1	A	NA	1982	USA	A.2	GA3.0.1	15214	0.996585	T66A,A67G,C81T,C90T,G108A,C115T,G117A,A153C,G177T,C183T,T204G,A315G,T441C,C477T,C480T,C492T,T583C,A661G,G664A,T685A,T697C,T709C,A711G,C739T,C769T,T781C,T832C,C931A,A940T,A976T,A981C,C982A,A992C,C999T,C1012T,T1013C,T1022C,C1023T,G1050A,T1061A,A1164G,T1179C,C1203T,C1206T,T1242C,T1245C,T1300G,T1359C,A1361G,T1380A,G1383A,A1458G,A1632G,A1641T,C1677T,T1707C,T1711C,C1716A,C1788T,C1806T,C1917T,T1924C,A19…	5435-5506	3154:ACA,4173:T,15054:TCCCAT		F:S105N,F:S276N,F:A540L,F:L547F,G:R15K,G:P71L,G:N81S,G:H90Y,G:L101F,G:S102F,G:G106E,G:S111T,G:A122V,G:P126L,G:I133T,G:I134K,G:I141T,G:L142Q,G:Q156P,G:N191S,G:L208I,G:P215L,G:G224E,G:V225A,G:L226P,G:G232E,G:T238I,G:T241P,G:S243I,G:S250N,G:N251S,G:K253T,G:P256L,G:T293S,G:Y297N,G:P300S,G:S313P,G:L314P,G:S316P,G:T319I,G:K321N,G:*322Q,L:S6N,L:T103I,L:P171L,L:D174G,L:Q177H,L:S216N,L:S224N,L:S240N,L:R25…	G:K262-,G:E263-,G:T264-,G:I265-,G:H266-,G:S267-,G:T268-,G:T269-,G:S270-,G:E271-,G:G272-,G:Y273-,G:P274-,G:S275-,G:P276-,G:S277-,G:Q278-,G:V279-,G:Y280-,G:T281-,G:T282-,G:S283-,G:D284-,G:Q285-
NA	MG642081.1	A	NA	1982	USA	A.3	GA2	15214	0.996585	T66A,A67G,C81T,C90T,C115T,G177T,C183T,T204G,G288A,C480T,C492T,T583C,A661G,G664A,T685A,T697C,T709C,A711G,T781C,T832C,C931A,A940T,A976T,A981C,C982A,C1012T,T1013C,G1050A,T1061A,A1164G,T1179C,T1242C,T1249C,C1347T,T1359C,T1380A,G1383A,A1602G,A1632G,A1641T,T1707C,T1711C,C1788T,C1806T,C1917T,A1941G,G1977A,T1983C,G1986A,C2041T,G2085A,T2146C,T2165C,T2217C,G2298A,C2368T,C2371T,A2392G,C2410T,T2481C,T2514C,G…	4592,5444-5515	3154:A,4173:T,15054:TCCCAT,15115:T		F:S105N,F:S276N,F:A540S,G:R8H,G:P71L,G:N81S,G:H90Y,G:L101F,G:G106E,G:S111P,G:I133T,G:I134K,G:L142Q,G:Q156P,G:L208I,G:P215L,G:G224E,G:G232E,G:S243I,G:S250T,G:K253T,G:T293S,G:Y297N,G:L314P,G:S316P,G:K321N,L:S6N,L:T103I,L:P171L,L:Q177H,L:S216N,L:S240N,L:R256K,L:I388V,L:D575E,L:K754R,L:L1180F,L:L1438Q,L:N1471H,L:S1700N,L:N1723S,L:E1725D,L:S1730N,L:G1731D,L:I1741T,L:S1745L,L:L1751P,L:H2135Y,L:Y2163H,M…	G:I265-,G:H266-,G:S267-,G:T268-,G:T269-,G:S270-,G:E271-,G:G272-,G:Y273-,G:P274-,G:S275-,G:P276-,G:S277-,G:Q278-,G:V279-,G:Y280-,G:T281-,G:T282-,G:S283-,G:D284-,G:Q285-,G:E286-,G:E287-,G:T288-
NA	MG642083.1	A	NA	1987	USA	A.2	GA3.0.1	15214	0.996585	T65C,T66A,A67G,C81T,C90T,G108A,C115T,G117A,A153C,G177T,C183T,T204G,A315G,T441C,C477T,C480T,C492T,A582C,T583C,A661G,G664A,T685A,T697C,T709C,A711G,C739T,G766A,C769T,T781C,T832C,A838G,C931A,A940T,C943A,A974G,A976T,A981C,C982A,A992C,C999T,C1012T,T1013C,T1022C,C1023T,G1050A,T1061A,G1079A,A1164G,T1179C,C1203T,C1206T,T1218C,T1242C,T1245C,T1300G,T1359C,A1361G,T1380A,G1383A,T1410C,A1458G,A1632G,A1641T,C16…	5435-5506,15033-15037	3154:ACA,4173:T,15054:TCCCAT		F:S105N,F:T122A,F:S276N,F:A540L,F:L547F,G:Q7R,G:R15K,G:K32R,G:A57V,G:P71L,G:N81S,G:H90Y,G:L101F,G:S102F,G:G106E,G:S111I,G:A122V,G:P126L,G:I133T,G:I134K,G:I141T,G:L142Q,G:Q156P,G:N191S,G:L208I,G:P215L,G:G224E,G:V225A,G:L226P,G:G232E,G:K233R,G:T238I,G:T241P,G:S243I,G:L247P,G:N251S,G:K253T,G:P256L,G:K262V,G:T293S,G:Y297N,G:P300S,G:S313P,G:L314P,G:S316P,G:T319I,G:K321N,G:*322Q,L:S6N,L:T103I,L:P171L,L…	G:I265-,G:H266-,G:S267-,G:T268-,G:T269-,G:S270-,G:E271-,G:G272-,G:Y273-,G:P274-,G:S275-,G:P276-,G:S277-,G:Q278-,G:V279-,G:Y280-,G:T281-,G:T282-,G:S283-,G:D284-,G:Q285-,G:E286-,G:E287-,G:T288-
NA	MH181991.1	A	NA	2013	Kenya	A.D.4	GA2.3.5	15080	0.988374	T66A,A67G,C90T,C183T,C982T,A1009G,C1012T,G1050A,T1215A,C1257T,C1293T,T1359C,C1788T,C1806T,T2165C,A2392G,T2481C,A2504G,A2695G,T3109C,C3125T,T3163C,C3168T,T3178C,T3181C,A3184G,C3306T,T3365A,T3483C,A3564G,C3624T,T3807C,C3927T,A3995G,T4020C,T4028C,C4037T,T4043C,T4056C,T4065C,T4080C,T4090C,T4198G,C4221G,G4244A,A4361C,C4440A,T4497C,G4612A,A4720G,G4820A,C4863T,C4912T,C4919T,T4936C,C4952T,T5052A,C5122T,C…	4592			F:T122A,F:T326I,F:Q462K,G:A57T,G:P71L,G:H90Y,G:L101F,G:I134K,G:P206Q,G:G224E,G:S243I,G:K262E,G:I265L,G:D284G,G:Y304H,G:L310P,L:P171L,L:R256K,L:Y598H,L:L1438Q,L:N1723S,L:K1726R,L:G1731D,M:L47Q,M2-1:S176P,M2-2:Y26C,M2-2:S46N,N:V352A,P:L55P,P:I63V
NA	MH181992.1	A	NA	2013	Kenya	A.D.4	GA2.3.5	15080	0.988768	T66A,A67G,C90T,C183T,C982T,A1009G,C1012T,G1050A,T1215A,C1257T,C1293T,T1359C,C1788T,C1806T,T2165C,A2392G,T2481C,A2504G,A2695G,T3109C,C3125T,T3163C,C3168T,T3178C,T3181C,A3184G,C3306T,T3365A,T3483C,A3564G,C3624T,T3807C,C3927T,A3995G,T4020C,T4028C,C4037T,T4043C,T4056C,T4065C,T4080C,T4090C,T4198G,C4221G,G4244A,A4361C,C4440A,T4497C,G4612A,A4720G,G4820A,C4863T,C4912T,C4919T,T4936C,C4952T,T5052A,C5122T,C…	4592			F:T122A,G:A57T,G:P71L,G:H90Y,G:L101F,G:I134K,G:P206Q,G:G224E,G:S243I,G:K262E,G:I265L,G:D284G,G:Y304H,G:L310P,L:P171L,L:R256K,L:Y598H,L:L1438Q,L:N1723S,L:K1726R,L:G1731D,M:L47Q,M2-1:S176P,M2-2:Y26C,M2-2:S46N,N:V352A,P:L55P,P:I63V
NA	MH181997.1	A	NA	2013	Kenya	A.D.4	GA2.3.5	15080	0.988637	T66A,A67G,C90T,C183T,G198A,T560C,T667G,C982T,A1009G,C1012T,G1050A,T1215A,C1293T,T1359C,C1788T,C1806T,A1914G,T2165C,A2392G,T2481C,A2504G,G2521A,A2695G,T3109C,C3125T,T3163C,C3168T,T3178C,T3181C,A3184G,C3306T,T3365A,T3483C,A3564G,C3624T,T3807C,C3927T,A3995G,T4020C,T4028C,T4035C,C4037T,A4040T,T4043C,T4056C,T4065C,T4080C,T4090C,T4198G,C4221G,G4244A,A4361C,C4440A,T4497C,G4612A,A4720G,G4735A,C4863T,C491…				F:T122A,G:P71L,G:H90Y,G:L101F,G:P126Q,G:I134K,G:P206Q,G:G224E,G:S243I,G:S250P,G:K262E,G:I265L,G:Y273H,G:D284G,G:Y304H,G:L310P,L:S9T,L:P171L,L:R256K,L:Y598H,L:S1032A,L:Y1331H,L:L1438Q,L:N1723S,L:K1726R,L:G1731D,M:L47Q,M2-1:S176P,M2-2:Y26C,M2-2:S46N,N:V352A,P:L55P,P:I63V
NA	MH182008.1	A	NA	2014	Kenya	A.D.4	GA2.3.5	15080	0.988703	T66A,A67G,C90T,C183T,A557G,C889T,C982T,A1009G,C1012T,G1050A,T1215A,C1257T,C1293T,T1359C,C1788T,C1806T,T2165C,A2392G,T2481C,A2504G,A2695G,T3109C,C3125T,G3161A,T3163C,C3168T,T3178C,T3181C,A3184G,C3306T,T3365A,T3483C,A3564G,C3624T,T3807C,C3927T,A3995G,T4020C,T4028C,C4037T,T4043C,T4056C,T4065C,C4079T,T4080C,T4090C,T4198G,C4221G,G4244A,A4361C,C4440A,T4497C,A4584T,G4612A,A4720G,G4820A,C4863T,C4869A,C49…	4592			F:T122A,G:A57T,G:P71L,G:T73N,G:H90Y,G:L101F,G:I134K,G:P206Q,G:G224E,G:S243I,G:K262E,G:I265L,G:P274S,G:D284G,G:Y304H,G:L310P,L:P171L,L:R256K,L:Y598H,L:L1438Q,L:N1723S,L:K1726R,L:G1731D,M:L47Q,M2-1:S176P,M2-2:Y26C,M2-2:S46N,N:V352A,P:L55P,P:I63V			T4587A
NA	MH182013.1	A	NA	2014	Kenya	A.D.4	GA2.3.5	15080	0.988374	T66A,A67G,C90T,C183T,C982T,A1009G,C1012T,G1050A,T1215A,C1257T,C1293T,T1359C,C1788T,C1806T,T2165C,A2392G,T2481C,A2504G,A2695G,G2782A,T3109C,C3125T,T3163C,C3168T,T3178C,T3181C,A3184G,C3306T,T3365A,T3483C,A3564G,C3624T,T3807C,C3927T,A3995G,T4020C,T4028C,C4037T,T4043C,T4056C,T4065C,C4079T,T4080C,T4090C,T4198G,C4221G,G4244A,A4361C,C4440A,T4497C,G4612A,A4720G,G4790A,G4820A,C4863T,C4912T,C4919T,T4936C,C…	4592			F:T122A,G:A47T,G:A57T,G:P71L,G:H90Y,G:L101F,G:I134K,G:P206Q,G:T207I,G:G224E,G:S243I,G:K262E,G:I265L,G:P274S,G:D284G,G:Y304H,G:L310P,L:P171L,L:R256K,L:Y598H,L:D1306N,L:L1438Q,L:N1723S,L:K1726R,L:G1731D,M:L47Q,M2-1:S176P,M2-2:Y26C,M2-2:S46N,N:V352A,P:L55P,P:I63V
NA	MH182020.1	A	NA	2014	Kenya	A.D.4	GA2.3.5	15080	0.988768	T66A,A67G,C90T,C183T,C982T,A1009G,C1012T,G1050A,T1215A,C1257T,C1293T,T1359C,C1788T,C1806T,T1853A,T2165C,A2392G,T2481C,A2504G,A2695G,G2782A,T3109C,C3125T,T3163C,C3168T,T3178C,T3181C,A3184G,C3306T,T3365A,T3483C,A3564G,C3624T,C3714T,T3807C,C3927T,A3995G,T4020C,T4028C,C4037T,T4043C,T4056C,T4065C,C4079T,T4080C,T4090C,T4198G,C4221G,G4244A,A4361C,C4440A,T4497C,T4517C,T4568C,T4582C,G4612A,C4711T,A4720G,G…	4592			F:T122A,G:A47T,G:A57T,G:P71L,G:H90Y,G:L101F,G:I134K,G:P206Q,G:T207I,G:G224E,G:S243I,G:K262E,G:I265L,G:P274S,G:D284G,G:Y304H,G:L310P,L:P171L,L:R256K,L:Y598H,L:D1306N,L:L1438Q,L:N1723S,L:K1726R,L:G1731D,M:L47Q,M2-1:S176P,M2-2:Y26C,M2-2:S46N,N:M248K,N:V352A,P:L55P,P:I63V
NA	MH383066.1	A	NA	2014	Lebanon	A.D.2.2	GA2.3.5	15225	0.99908	A23G,T66A,A67G,G1050A,G1233A,T1359C,C1788T,C1806T,T1836C,T2165C,G2298A,A2392G,C2469A,T2481C,T3163C,T3178C,A3184G,C3306T,T3483C,A3564G,C3927T,C4037T,C4039T,T4198G,G4244A,A4361C,C4440A,T4497C,C4863T,C4919T,T4936C,C4952T,G5322A,C5374A,C5544T,G5633A,T5682C,C6059T,T6076C,T6329C,T6668C,A6807C,C6861T,T7007C,A7487C,T7529C,T7542C,A7807T,T8081C,T8165C,A8269G,A8345G,C9015T,C9043T,G9068A,A9119G,G9298A,T9323A…	4592,5444-5515	15225:AGTTTTGACACTTTTTTTCTCGTGTT		F:V127A,F:N371H,F:P389S,G:P71L,G:H90Y,G:L101F,G:G224E,G:P298L,L:P171L,L:R256K,L:L1438Q,L:N1723S,M2-1:S176P,M2-2:Y26C,N:V352A,P:T51N,P:L55P	G:I265-,G:H266-,G:S267-,G:T268-,G:T269-,G:S270-,G:E271-,G:G272-,G:Y273-,G:P274-,G:S275-,G:P276-,G:S277-,G:Q278-,G:V279-,G:Y280-,G:T281-,G:T282-,G:S283-,G:D284-,G:Q285-,G:E286-,G:E287-,G:T288-
NA	MH447951.1	A	NA	2011	Thailand	A.D	GA2.3.5	15193	0.997898	T66A,A67G,C90T,C183T,C635A,C1012T,G1050A,T1359C,C1788T,C1806T,T2165C,A2392G,T2481C,A2695G,T3109C,C3125T,T3163C,C3168T,T3178C,T3181C,A3184G,C3306T,T3483C,A3564G,C3624T,T3807C,T3909C,C3927T,C4037T,C4039T,T4198G,G4244A,A4361C,C4440A,T4497C,A4720G,C4863T,C4919T,T4936C,C4952T,T5052A,G5322A,C5374A,G5379T,A5435G,A5444C,C5472T,A5502G,C5544T,G5647A,T5682C,T5762C,C6059T,T6329C,T6668C,C6971T,T7007C,C7403T,A…		0:TCGAAAAAATGCGTACAACAAACTTGC		G:P71L,G:H90Y,G:L101F,G:I134K,G:G224E,G:S243I,G:K262E,G:I265L,G:P274L,G:D284G,G:P298L,L:P171L,L:R256K,L:T501A,L:R523L,L:I562M,L:K578Q,L:R580G,L:Y598H,L:L1438Q,L:N1723S,L:E1725G,L:G1731D,M2-1:S176P,M2-2:Y26C,M2-2:S46N,N:V352A,NS2:L13M,P:L55P
NA	MH447953.1	A	NA	2013	Thailand	A.D	GA2.3.5	15193	0.997898	T66A,A67G,C90T,C183T,T619C,G817A,C1012T,C1025A,C1030T,G1050A,T1359C,C1788T,C1806T,T2165C,A2392G,T2458C,T2481C,A2695G,T2812A,C3099T,T3109C,C3125T,T3163C,C3168T,T3178C,T3181C,A3184G,C3306T,G3354A,T3483C,A3564G,C3624T,T3807C,C3927T,C4037T,C4039T,A4130T,T4198G,G4244A,A4361C,T4430A,C4440A,T4497C,C4688T,C4863T,G4891A,C4919T,T4936C,C4952T,C5009T,T5052A,G5321A,G5322A,C5374A,G5379T,A5435G,A5444C,A5502G,T5…	3213	0:GTACAACAAACTTGC		G:P71L,G:H90Y,G:L101F,G:P120S,G:I134K,G:G224K,G:S243I,G:K262E,G:I265L,G:D284G,G:Y304H,L:P171L,L:R256K,L:Y598H,L:L1438Q,L:N1723S,L:G1731D,L:K1750M,L:V1943I,M:M43I,M2-1:S176P,M2-2:Y26C,M2-2:S46N,N:V352A,P:L55P,SH:F55L
NA	MH447954.1	A	NA	2013	Thailand	A.D	GA2.3.5	15201	0.998424	T66A,A67G,C90T,C183T,A595G,G817A,C1012T,C1025A,C1030T,G1050A,T1359C,C1788T,C1806T,T2165C,A2392G,A2402G,T2458C,T2481C,A2695G,T2812A,C3099T,T3109C,C3125T,T3163C,C3168T,T3178C,T3181C,A3184G,C3306T,G3354A,T3483C,A3564G,C3624T,T3807C,C3927T,C4037T,C4039T,A4130T,T4198G,G4244A,A4361C,T4430A,C4440A,T4497C,C4863T,C4919T,T4936C,C4952T,C5009T,T5052A,G5321A,G5322A,C5374A,G5379T,A5435G,A5444C,A5502G,T5561C,G5…		0:GTACAACAAACTTGC		G:P71L,G:H90Y,G:L101F,G:P120S,G:I134K,G:G224K,G:S243I,G:K262E,G:I265L,G:D284G,G:Y304H,L:P171L,L:R256K,L:Y598H,L:L1438Q,L:N1723S,L:G1731D,L:V2019A,M:M43I,M2-1:S176P,M2-2:Y26C,M2-2:S46N,N:V352A,P:T29A,P:L55P,SH:F55L
NA	MH447958.1	A	NA	2016	Thailand	A.D.2.2	GA2.3.5	15197	0.998161	T66A,A67G,A280G,A607G,G1050A,A1272G,T1359C,C1788T,C1806T,T2165C,A2392G,T2481C,T2677C,T2707C,G2782A,C3108T,T3136C,T3163C,T3178C,C3291T,C3306T,T3483C,A3564G,T3666C,C3729T,C3927T,A4014T,C4037T,C4039T,A4119T,T4198G,G4244A,A4361C,C4440A,T4497C,T4566C,T4721C,C4863T,C4919T,C4927T,T4936C,T4941C,C5167T,A5298G,G5322A,G5350A,C5356T,A5371G,C5374A,C5472T,A5502G,T5682C,C5714T,C6059T,G6126A,C6215A,T6329C,C6384T…	5646	0:GTACAACAAACTTGC,547:AA,3154:AA,3183:G		F:V144I,G:P71L,G:H90Y,G:L97P,G:K216R,G:G224E,G:P274L,G:D284G,L:P171L,L:R256K,L:L1438Q,L:G1550S,L:N1723S,L:K1727M,M2-1:S176P,M2-2:Y26C,N:V352A,NS1:I71V,P:L55P			A313G,C2845A,T3148C,G3184A,T3552C,C3701T,T4913C,T5295C,A7349G,T8164C,G8547A,G8741A,T10107C,G10240A,T11757A,G12584A,C13247T,T13915C,C14318T,A14572C
NA	MK167035.1	A	NA	2008	USA	A.D	GA2.3.5	15208	0.998883	T66A,A67G,C90T,C183T,C1012T,G1050A,T1359C,A1611G,C1788T,C1806T,T2165C,A2392G,T2481C,A2695G,C2794T,T2884C,T3109C,C3125T,T3163C,C3168T,T3178C,T3181C,A3184G,C3306T,C3336T,T3483C,A3564G,C3624T,T3807C,C3927T,C4037T,C4039T,T4198G,G4244A,A4361C,C4440A,T4497C,C4858T,C4863T,C4919T,T4936C,C4952T,C5034T,T5052A,G5322A,C5374A,G5379T,C5544T,G5647A,T5682C,T5762C,C6005T,C6059T,T6329C,T6668C,T7007C,A7361G,C7403T,…	5435-5506	0:ACAAACTTGC		G:P71L,G:H90Y,G:L101F,G:S128F,G:I134K,G:G224E,G:S243I,G:P298L,L:P171L,L:R256K,L:Y598H,L:L1438Q,L:N1723S,L:G1731D,M2-1:S176P,M2-2:Y26C,N:V352A,P:L55P	G:K262-,G:E263-,G:T264-,G:I265-,G:H266-,G:S267-,G:T268-,G:T269-,G:S270-,G:E271-,G:G272-,G:Y273-,G:P274-,G:S275-,G:P276-,G:S277-,G:Q278-,G:V279-,G:Y280-,G:T281-,G:T282-,G:S283-,G:D284-,G:Q285-
NA	MK749890.1	A	NA	2016	Nicaragua	A.D.2.2	GA2.3.5	15147	0.991461	T66A,A67G,T441C,C999A,C1036T,G1050A,C1239T,T1359C,T1503C,A1680G,C1788T,C1806T,G1977A,T2165C,A2226G,A2392G,T2431C,T2434C,T2481C,A2560G,G2782A,C2989T,T3163C,T3178C,C3306T,T3483C,A3564G,G3734A,C3927T,C4037T,C4039T,T4108C,T4198G,G4244A,G4248A,A4361C,C4440A,C4492T,T4495C,T4497C,C4863T,C4919T,T4936C,C4952T,A5298T,G5322A,G5345A,C5374A,A5444C,A5479G,A5502G,T5517C,T5561C,T5563C,T5592C,C5656T,T5682C,G5891A…	3213	3183:G		G:P71L,G:H90Y,G:L101F,G:K216I,G:G224E,G:G232R,G:I265L,G:D284G,G:L289P,G:Y304H,G:L314P,L:P171L,L:R256K,L:L1438Q,L:N1723S,L:E1725G,L:I1950L,M:R170K,M2-1:S176P,M2-2:Y26C,N:V352A,P:L55P
NA	MK749912.1	A	NA	2015	Nicaragua	A.D.2	GA2.3.5	15147	0.991461	T66A,A67G,T659C,T754A,C1012T,G1050A,G1074A,G1205A,T1359C,C1788T,C1806T,T2165C,T2250C,C2368T,A2392G,T2481C,A2695G,C3061T,A3068C,T3109C,C3121A,C3125T,T3163C,C3168T,T3178C,T3181C,A3184G,C3306T,T3321A,T3483C,A3564G,C3729T,T3807C,A3858G,C3927T,A4021G,C4037T,C4039T,T4056C,T4198G,G4244A,A4361C,C4440A,T4497C,C4863T,C4919T,T4936C,C4952T,G5322A,A5370G,C5374A,G5379T,A5444C,T5470C,C5472T,T5480C,T5489C,A5502G…	15053			F:V402I,G:P71L,G:H90Y,G:L101F,G:G224E,G:K240R,G:S243I,G:I265L,G:P274L,G:S277P,G:Y280H,G:D284G,G:S294P,G:P298L,G:V303I,G:Y304H,G:Q312*,L:I59V,L:P171L,L:K175R,L:R256K,L:L1438Q,L:K1589R,L:S1593N,L:N1723S,L:G1731D,M2-1:I132T,M2-1:S176P,M2-2:Y26C,N:S32N,N:V352A,P:L55P			T1932C,A3146G,T7352C,T8104C,T8511C,T11627A,A14881G
NA	MK749913.1	A	NA	2016	Nicaragua	A.D.2	GA2.3.5	15157	0.992118	T66A,A67G,T754A,C1012T,G1050A,G1205A,T1359C,C1788T,C1806T,C1932T,T2165C,T2250C,C2368T,A2392G,T2481C,A2695G,C3061T,T3109C,C3121A,C3125T,G3146A,T3163C,C3168T,T3178C,T3181C,A3184G,C3306T,T3321A,T3483C,A3564G,T3807C,A3858G,C3927T,A4021G,C4037T,C4039T,T4056C,T4198G,G4244A,A4361C,C4440A,T4497C,C4863T,C4919T,T4936C,C4952T,G5322A,A5370G,C5374A,G5379T,A5444C,T5470C,C5472T,T5480C,T5489C,A5502G,T5531C,C5544…	15053			G:P71L,G:H90Y,G:L101F,G:G224E,G:K240R,G:S243I,G:I265L,G:P274L,G:S277P,G:Y280H,G:D284G,G:S294P,G:P298L,G:V303I,G:Y304H,L:I59V,L:P171L,L:K175R,L:R256K,L:L1438Q,L:K1589R,L:S1593N,L:N1723S,L:G1731D,L:R2117K,M2-1:I132T,M2-1:S176P,M2-2:Y26C,N:S32N,N:V352A,P:L55P
NA	MN306017.1	A	NA	2018	USA	A.D.3	GA2.3.5	15225	1	T66A,A67G,C90T,C183T,C411A,G587T,G590A,C1012T,G1034A,G1050A,G1077A,T1359C,T1413A,T1422C,C1788T,C1806T,T2165C,G2298A,A2392G,T2481C,C2532T,T2551C,C2592T,A2596C,A2695G,T3109C,C3125T,T3127C,T3136C,T3163C,T3178C,A3184G,C3306T,T3483C,G3531A,A3564G,T3606A,C3624T,T3738C,T3807C,T3909C,C3927T,A4015G,C4037T,C4039T,G4083A,A4098T,T4198G,G4244A,C4249A,C4323T,A4361C,A4364G,C4440A,T4454C,T4497C,C4559T,A4687T,A47…	3213	0:CAACAAACTTGC,3154:A,15225:GTTTTTGACACTTTTTTTCTCGT		F:T12I,F:S276N,G:P71L,G:H90Y,G:L101F,G:T113I,G:V131D,G:I134K,G:N178G,G:G224E,G:P230T,G:S243I,G:H258Q,G:K262E,G:I265L,G:H266L,G:P274L,G:D284G,G:P298L,L:P171L,L:Y221C,L:R256K,L:Y598H,L:L835M,L:L1438Q,L:N1723S,L:E1725G,L:G1731D,M2-1:S176P,M2-2:Y26C,M2-2:S46N,M2-2:T79A,N:V352A,P:L55P,P:T72I,P:T92M,SH:I33M			C2482T,C4566T
NA	MN306045.1	A	NA	2019	USA	A.D.3	GA2.3.5	15202	0.997044	T66A,A67G,C90T,C183T,G587T,G590A,C1012T,G1034A,G1050A,G1077A,T1359C,T1413A,T1422C,C1788T,C1806T,T2165C,G2298A,A2392G,T2481C,C2532T,T2551C,C2592T,A2596C,A2695G,T3109C,C3125T,T3127C,T3136C,T3163C,T3178C,A3184G,C3306T,T3483C,G3531A,A3564G,T3606A,C3624T,T3738C,T3807C,T3909C,C3927T,A4015G,C4037T,C4039T,G4083A,A4098T,T4198G,T4212C,G4244A,C4249A,C4323T,A4361C,C4440A,T4454C,T4497C,C4559T,A4687T,A4720G,A4…	3213	3154:A		F:T12I,F:K77R,F:S276N,G:P71L,G:H90Y,G:L101F,G:T113I,G:V131D,G:I134K,G:N178G,G:G224E,G:P230T,G:S243I,G:H258Q,G:K262E,G:I265L,G:H266L,G:P274L,G:D284G,G:P298L,L:P171L,L:R256K,L:Y598H,L:L835M,L:L1438Q,L:N1723S,L:E1725G,L:G1731D,L:V1738I,M2-1:S176P,M2-2:Y26C,M2-2:S46N,M2-2:T79A,N:V352A,P:L55P,P:T72I,P:T92M			C2482T,C4566T
NA	MN630100.1	A	NA	2016	USA	A.D.2.2	GA2.3.5	15217	0.999475	T66A,A67G,G1050A,G1079A,T1359C,C1788T,C1806T,T2165C,A2392G,T2481C,C2548T,A2680G,A3078C,T3163C,T3178C,C3306T,T3483C,C3501T,A3564G,C3927T,C4037T,C4039T,A4167G,T4198G,G4244A,A4361C,C4440A,T4497C,C4863T,C4919T,T4936C,G4950A,C4952T,C4983A,T5033C,T5049C,C5089T,T5233C,G5322A,C5374A,A5444C,C5461T,C5472T,A5502G,C5543T,G5573A,T5682C,C6059T,A6069T,T6329C,T6668C,T7004C,T7007C,A7256G,A7487C,T7529C,T7542C,A780…		0:TGCGTACAACAAACTTGC,3183:G		F:T125S,G:P71L,G:H90Y,G:S100N,G:L101F,G:S111Y,G:S128P,G:I133T,G:G224E,G:I265L,G:P274L,G:D284G,G:P298S,G:E308K,L:R256K,L:L1438Q,L:N1723S,L:E1725G,M2-1:S176P,M2-2:Y26C,N:V352A,P:L55P
NA	MZ221198.1	A	NA	2018	China	A.D.1	GA2.3.5	15029	0.985156	T66A,A67G,C90T,C183T,G198A,T249A,C300T,C528T,G551A,G664A,T697C,G1000A,C1012T,T1013C,T1048C,G1050A,T1155C,T1359C,G1662A,T1668C,T1671C,C1788T,C1806T,T1980C,T2165C,A2392G,T2481C,A2695G,C2701T,T3109C,C3125T,T3163C,C3168T,A3169T,T3178C,T3181C,A3184G,C3306T,G3354A,T3483C,C3501T,A3564G,T3612C,C3624T,T3807C,C3927T,C4037T,C4039T,C4049T,C4071T,G4083T,T4196C,T4198G,G4244A,T4254C,T4286C,A4361C,C4440A,T4497C,…	4592			F:A17G,F:T29I,F:S451T,G:P71L,G:H90Y,G:L101F,G:G106E,G:S111F,G:I134K,G:L142S,G:G224E,G:S243I,G:K262E,G:I265L,G:D284G,G:Y304H,G:T320A,L:N143D,L:P171L,L:T179S,L:R256K,L:Y598H,L:L1438Q,L:I1653V,L:K1661N,L:N1723S,L:E1725G,L:G1731D,L:I1758M,M:M43I,M2-1:S176P,M2-2:Y26C,M2-2:S46N,N:V352A,P:L55P			T4587A
NA	MZ515567.1	A	NA	2019	UK	A.D.5.1	GA2.3.5	15225	1	T66A,A67G,C90T,C183T,T697C,A940C,A1009G,C1012T,A1021G,T1028C,G1050A,A1051C,G1079A,T1281C,G1299A,T1359C,T1380C,G1383A,T1422C,T1443C,G1662A,T1756C,C1788T,C1806T,T2165C,T2316A,A2392G,T2481C,C2509T,A2695G,C3061T,C3087T,T3109C,C3125T,T3163C,C3168T,T3178C,C3180A,T3181C,A3184G,C3306T,T3321G,A3442C,T3483C,A3564G,A3609T,C3624T,A3642C,T3807C,T3909C,A3915G,C3927T,G4019T,T4020C,T4028C,C4037T,T4056C,T4065C,T4…	4592,7516-7518	0:ACGCGAAAAAATGCGTACAACAAACTTGC,4104:AAAAC,15225:GTTTTTGACACTTTTTTCTCGT		F:T122A,G:A57V,G:P71L,G:H90Y,G:L101F,G:T118I,G:Q127L,G:I134K,G:P206Q,G:K209R,G:G224E,G:S243I,G:L248I,G:K253Q,G:K262E,G:I265L,G:P276L,G:D284G,G:V303A,G:Y304H,G:L310P,G:T319I,G:T320A,L:P171L,L:R256K,L:Y598H,L:L1438Q,L:N1723G,L:G1731D,L:V1943D,M:M73L,M2-1:S176P,M2-2:Y26C,M2-2:S46N,N:Y216H,N:V352A,P:L55P
NA	MZ515575.1	A	NA	2018	UK	A.D.2.2.1	GA2.3.5	15225	1	G63A,C524T,G1050A,A1152G,C1173T,T1359C,T2165C,T2481C,C2860A,T2962C,C3147T,C3306T,A3564G,C3927T,C4037T,C4039T,G4244A,T4254A,A4361C,C4400T,T4497C,C4863T,C4919T,C4921T,T4936C,C4952T,C5009T,C5089A,C5167T,T5293C,C5374A,C5500T,A5502G,T6329C,T6416G,T6668C,T7040C,T7193C,A7487C,A7531G,A7648C,G7852A,A7921G,C8149T,T8165C,A8269G,T8439C,A9167T,T9263C,C9431T,C9473T,C10190T,A10829G,A11345T,C11657T,T12171C,T1284…		0:CGAAAAAATGCGTACAACAAACTTGC,15225:GTTTTTGACACTTTTTTTCTCGT		F:N240K,G:P71L,G:H90Y,G:L101F,G:P120S,G:D284G,L:S1214P,L:L1438Q,L:N1723S,L:S1745L,L:I1818V,L:Y1836F,M2-1:S176P,M2-2:Y26C,M2-2:Y83H,N:V352A,P:L55P			G2475A,T6653C,A7473G,A14372G
NA	MZ515592.1	A	NA	2019	Netherlands	A.D.5	GA2.3.5	15225	1	C58T,T66A,A67G,C90T,C183T,T463C,A614G,G664A,G762A,T886C,A940C,C1007T,A1009G,C1012T,G1050A,T1320C,T1359C,G1395A,A1605G,C1788T,C1806T,C1885A,G1971A,T2165C,A2392G,C2395T,T2481C,A2695G,A2923G,T3010C,C3148T,T3163C,C3168T,T3178C,A3179C,C3180A,T3181C,A3184G,C3306T,T3483C,A3564G,C3624T,A3642C,T3807C,A3897G,T3909C,C3927T,T4020C,C4037T,T4043C,T4056C,T4065C,T4080C,T4090C,T4168C,T4198G,C4224T,G4244A,A4361C,C…	4592	0:ACGCGAAAAAATGCGTACAACAAACTTGC,15225:GTTTTTGACACTTTTTTTCTCGT		F:L15F,F:T122A,F:I384T,G:P71L,G:H90Y,G:L101F,G:I134K,G:P206Q,G:G224E,G:P234L,G:S243I,G:L248I,G:K262E,G:I265L,G:P276Q,G:D284G,G:V303A,G:Y304H,G:L310P,G:T320A,L:P171L,L:T184I,L:R256K,L:L315H,L:L491I,L:Y598H,L:R1189G,L:L1438Q,L:N1723G,L:E1725G,L:K1726E,L:G1731D,L:V1943D,M2-1:K52R,M2-1:S176P,M2-2:Y26C,M2-2:S46N,N:V352A,NS2:N6D,NS2:R55K,P:L55P
NA	MZ515619.1	A	NA	2019	Spain	A.D.3	GA2.3.5	15225	1	T66A,A67G,C90T,C183T,C524T,G587T,G590A,T832C,C1012T,G1034A,G1050A,G1077A,T1359C,T1413A,T1422C,G1545A,C1788T,C1806T,T1863C,T2165C,G2298A,A2392G,T2481C,T2482C,T2533C,C2592T,A2596C,A2695G,A3060G,T3109C,C3125T,T3127C,T3136C,T3163C,T3178C,A3184G,C3306T,T3483C,G3531A,A3564G,T3606A,C3624T,T3807C,T3909C,C3927T,C4037T,C4039T,G4083A,A4098T,T4198G,G4244A,C4249A,C4323T,A4361C,C4440A,T4454C,T4497C,C4559T,T456…		0:ACGCGAAAAAATGCGTACAACAAACTTGC,3154:A,15225:GTTTTTGACACTTTTTTTCTCGT		F:T12I,F:S276N,G:P71L,G:H90Y,G:L101F,G:T113I,G:V131D,G:I134K,G:N178G,G:G224E,G:P230T,G:S243I,G:H258Q,G:K262E,G:I265L,G:H266L,G:P274L,G:D284G,G:G296D,G:P298L,L:P171L,L:H199R,L:R256K,L:Y598H,L:L835M,L:R1370H,L:L1438Q,L:N1723S,L:E1725G,L:G1731D,L:S2076G,M2-1:S176P,M2-2:N25D,M2-2:Y26C,M2-2:S46N,M2-2:T79A,N:V352A,P:L55P,P:T92M
NA	MZ515647.1	A	NA	2018	UK	A.D.3	GA2.3.5	15225	1	T59C,T66A,A67G,C90T,C183T,C379T,G587T,G633A,C649T,C1012T,G1034A,G1050A,G1077A,T1359C,T1413A,T1422C,T1668C,T1671C,T1756C,C1788T,T1803C,C1806T,T2165C,T2193C,A2392G,C2446A,T2481C,G2534A,C2592T,A2695G,A2842G,G3082A,T3109C,C3125T,T3136C,T3163C,T3178C,T3181C,A3184G,C3306T,C3390T,T3483C,G3531A,A3564G,T3606A,C3624T,T3807C,T3909C,C3927T,C4037T,C4039T,C4079T,T4198G,C4216A,G4240A,G4244A,C4323T,A4326G,A4361C…		0:ACGCGAAAAAATGCGTACAACAAACTTGC,3154:A,15115:TT,15225:GTTTTTGACACTTTTTTTCTCGT		F:T12I,F:Y33H,G:P71L,G:H90Y,G:L101F,G:T113I,G:V131D,G:I134K,G:N178G,G:G224E,G:S243I,G:H258Q,G:K262E,G:I265L,G:H266L,G:P274L,G:D284G,G:P298L,G:L314P,L:P171L,L:R256K,L:Y598H,L:L835M,L:L1438Q,L:N1723S,L:E1725G,L:G1731D,L:V1943I,M2-1:S176P,M2-2:Y26C,M2-2:S46N,M2-2:T79A,N:Y216H,N:V352A,NS2:R12K,P:L55P,P:V73I,P:T92M,SH:I21V
NA	MZ515668.1	A	NA	2019	UK	A.D.3	GA2.3.5	15225	1	T59C,T66A,A67G,C90T,C183T,T372C,G587T,C790T,C1012T,G1034A,G1050A,G1077A,A1197T,T1359C,T1413A,T1422C,C1788T,C1806T,C2106T,T2165C,A2392G,T2481C,C2592T,A2695G,G2728A,T3049C,T3109C,C3125T,T3129C,T3136C,T3163C,T3178C,T3181C,A3184G,C3306T,T3483C,G3531A,A3564G,T3606A,C3624T,T3807C,T3909C,C3927T,C4037T,C4039T,C4079T,T4198G,C4216A,G4244A,C4323T,A4361C,C4440A,T4454C,T4489A,T4497C,T4525A,C4559T,T4566C,C4570…		0:ACGCGAAAAAATGCGTACAACAAACTTGC,3154:A,15115:T,15225:GTTTTTGACACTTTTTTTCTCGT		F:T12I,G:P71L,G:H90Y,G:L101F,G:T113I,G:V131D,G:I134K,G:N178G,G:T210A,G:G224E,G:S243I,G:H258Q,G:K262E,G:I265L,G:H266L,G:P274L,G:D284G,G:P298L,L:P171L,L:R256K,L:Y598H,L:L835M,L:T1341A,L:L1438Q,L:N1723S,L:E1725G,L:G1731D,M2-1:S176P,M2-2:Y26C,M2-2:S46N,M2-2:T79A,N:V352A,P:L55P,P:T92M			G9119A
NA	MZ515701.1	A	NA	2019	Netherlands	A.D.2.1	GA2.3.5	15225	1	T66A,C165T,C438T,C480T,A512T,C594A,T754A,C1012T,G1050A,T1359C,G1368A,A1539G,C1788T,C1806T,T1897C,T2165C,T2250C,C2368T,A2392G,C2395A,T2481C,A2522G,A2695G,C3061T,T3109C,C3116T,T3163C,A3164T,T3178C,T3181C,A3184G,C3306T,T3321A,T3483C,A3564G,A3630G,T3807C,A3858G,C3927T,A4021G,C4037T,C4039T,T4056C,T4198G,G4244A,A4326G,A4361C,C4440A,C4467T,C4492T,T4497C,C4850A,C4863T,C4919T,T4936C,C4952T,A4970C,T4999C,C…	15053	0:CGAAAAAATGCGTACAACAAACTTGT,15225:GTTTTTGACACTTTTTTTCTCGT		G:H67N,G:P71L,G:H90Y,G:L101F,G:T107P,G:P120T,G:L142S,G:P202T,G:G224E,G:K240R,G:S243I,G:I265L,G:S267P,G:P274L,G:Y280H,G:D284G,G:E287D,G:S294P,G:V303I,G:Y304H,G:T319S,L:I59V,L:G144E,L:P171L,L:K175R,L:R256K,L:P610S,L:L1438Q,L:K1589R,L:S1593N,L:H1599R,L:N1723S,L:G1731D,L:K2041T,M2-1:I132T,M2-1:S176P,M2-2:Y26C,N:V352A,P:L55P,P:T69A,SH:I21V
NA	MZ515709.1	A	NA	2020	Netherlands	A.D.2.1	GA2.3.5	15225	1	T66A,C165T,C438T,C480T,C594A,T754A,C1012T,G1050A,T1359C,G1368A,A1539G,C1788T,C1806T,T1897C,T2165C,T2250C,C2368T,A2392G,C2395A,T2481C,A2522G,A2695G,C3061T,T3109C,C3116T,T3163C,A3164T,T3178C,T3181C,A3184G,C3306T,T3321A,T3483C,A3564G,A3630G,T3807C,A3858G,C3927T,A4021G,C4037T,C4039T,T4056C,T4198G,G4244A,A4326G,A4361C,C4440A,C4467T,C4492T,T4497C,C4850A,C4863T,C4919T,C4927T,T4936C,C4952T,A4970C,C5009A,…	15053	0:CGAAAAAATGCGTACAACAAACTTGT,15225:GTTTTTGACACTTTTTTTCTCGT		G:H67N,G:P71L,G:H90Y,G:L101F,G:T107P,G:P120T,G:L142S,G:R188K,G:G224E,G:K240R,G:S243I,G:I265L,G:Y280H,G:D284G,G:E287D,G:S294P,G:V303I,G:Y304H,G:T319S,L:I59V,L:G144E,L:P171L,L:K175R,L:R256K,L:P610S,L:L1438Q,L:K1589R,L:S1593N,L:H1599R,L:N1723S,L:G1731D,M2-1:I132T,M2-1:S176P,M2-2:Y26C,M2-2:P51L,N:V352A,P:L55P,P:T69A,SH:I21V
NA	MZ515749.1	A	NA	2019	UK	A.D.5.1	GA2.3.5	15225	1	T66A,A67G,C90T,C183T,C302T,G555A,T697C,A940C,G1000A,A1009G,C1012T,A1021G,T1028C,G1050A,A1051C,T1281C,T1359C,T1380C,G1383A,T1422C,T1443C,T1756C,C1788T,C1806T,T2165C,T2316A,A2392G,T2481C,C2509T,A2695G,T3059C,C3061T,T3109C,C3125T,A3160C,T3163C,C3168T,T3178C,C3180A,T3181C,A3184G,C3306T,A3442C,T3483C,A3564G,C3624T,A3642C,T3807C,T3909C,A3915G,C3927T,T4020C,T4028C,C4037T,T4056C,T4065C,T4080C,G4081A,T409…	4592,7516-7518	0:ACGCGAAAAAATGCGTACAACAAACTTGC,2297:A,15225:GTTTTTGACACTTTTTTTCTCGT		F:T122A,G:A57V,G:P71L,G:H90Y,G:L101F,G:T118I,G:I134K,G:T136I,G:P206Q,G:K209R,G:G224E,G:S243I,G:L248I,G:K262E,G:I265L,G:D284G,G:V303A,G:Y304H,G:L310P,G:T319I,G:T320A,L:P171L,L:R256K,L:Y598H,L:L1438Q,L:N1723G,L:G1731D,L:V1943D,L:E2165D,M:M73L,M2-1:S176P,M2-2:T2I,M2-2:Y26C,M2-2:S46N,N:Y216H,N:V352A,NS1:T78I,P:L55P
NA	MZ515782.1	A	NA	2018	UK	A.D.5	GA2.3.5	15225	1	T66A,A67G,C90T,C183T,A465G,A554G,C769T,A940C,A1009G,C1012T,A1021G,T1028C,G1050A,A1051C,T1359C,T1380C,T1422C,T1443C,C1677A,C1788T,C1806T,T2145C,T2165C,A2392G,C2410T,T2481C,T2503C,A2695G,C2891T,C2911T,T3037C,T3049C,C3061T,A3098G,T3109C,T3163C,C3168T,T3178C,T3181C,C3182T,A3184G,C3292A,C3306T,T3483C,T3511C,A3564G,C3624T,A3642C,T3807C,T3903A,T3909C,C3927T,T4020C,T4028C,C4037T,T4056C,T4065C,C4072T,T408…	4592	0:ACGCGAAAAAATGCGTACAACAAACTTGC,15225:GTTTTTGACACTTTTTTTCTCGT		F:T19I,F:F22L,F:M115V,F:T122A,G:P71L,G:H90Y,G:L101F,G:A116V,G:I134K,G:T200I,G:P206Q,G:G224E,G:S243I,G:L248I,G:G254E,G:K262E,G:I265L,G:D284G,G:E287K,G:Y297H,G:V303A,G:Y304H,G:L310P,G:T319I,G:T320A,L:V164F,L:P171L,L:R256K,L:Y598H,L:S1239N,L:L1438Q,L:N1723G,L:G1731D,L:R1759G,L:V1943D,M:L23I,M2-1:S176P,M2-2:Y26C,M2-2:S46N,N:V352A,P:L55P			T3125C,T4486C,C5368T
NA	MZ515789.1	A	NA	2018	Netherlands	A.D.1	GA2.3.5	15225	1	T66A,A67G,C90T,C183T,G198A,T249A,A506C,G520A,C528T,G551A,G590A,G664A,T697C,G972A,G1000A,C1012T,T1048C,G1050A,G1093A,T1359C,G1662A,T1668C,T1671C,C1788T,C1806T,G1893A,T1980C,T2165C,A2392G,T2481C,A2695G,C2701T,A3079G,T3109C,C3125T,T3163C,C3168T,A3169T,T3178C,T3181C,A3184G,C3306T,G3354A,T3483C,A3564G,T3612C,C3624T,C3729T,T3807C,C3927T,C4034T,C4037T,C4039T,C4049T,A4088G,T4196C,T4198G,G4244A,C4247A,T42…	4592	0:CGAAAAAATGCGTACAACAAACTTGC,2297:A,15225:GTTTTTGACACTTTTTTTCTCGT		F:T13A,G:P71L,G:H90Y,G:L101F,G:G106E,G:I134K,G:L142S,G:G224E,G:S243I,G:K262E,G:I265L,G:D284G,G:Y304H,G:T320A,L:S100L,L:N143D,L:P171L,L:T179S,L:R256K,L:Y598H,L:D1034E,L:L1438Q,L:I1653V,L:K1661N,L:N1723S,L:E1725G,L:G1731D,L:L2158M,M:M43I,M2-1:S176P,M2-2:Y26C,M2-2:S46N,N:V352A,P:L55P			T78C,T4587A,A5712C,T8321C
NA	MZ515825.1	A	NA	2019	Netherlands	A.D.5	GA2.3.5	15225	1	T66A,A67G,C90T,C183T,G693A,T697C,A940C,C941T,A1009G,C1012T,A1021G,T1028C,G1050A,A1051C,T1281C,T1359C,T1380C,T1422C,T1443C,C1677T,C1788T,C1806T,T2165C,G2298A,A2392G,T2481C,C2509T,C2523T,A2695G,A2743G,C3061T,T3109C,C3125T,T3163C,C3168T,T3178C,C3180A,T3181C,A3184G,C3306T,A3442C,T3483C,A3564G,C3624T,A3642C,C3714T,T3807C,A3825G,T3909C,C3927T,T4020C,T4028C,C4037T,T4056C,T4065C,T4080C,T4090C,T4136C,T416…	4592,7516-7518	0:ACGCGAAAAAATGCGTACAACAAACTTGC,15225:GTTTTTAACACTTTTTTCTCGT		F:A103T,F:T122A,G:A57V,G:P71L,G:H90Y,G:L101F,G:I134K,G:P206Q,G:K209R,G:G224E,G:S243I,G:L248I,G:K262E,G:I265L,G:D284G,G:V303A,G:Y304H,G:L310P,G:T319I,G:T320A,L:P171L,L:R256K,L:C380R,L:Y598H,L:C600G,L:L1438Q,L:N1723G,L:G1731D,L:V1943D,M:M73L,M2-1:S176P,M2-2:Y26C,M2-2:S46N,M2-2:I78V,N:V352A,NS2:R32K,NS2:P115S,P:L55P,P:T69I			C1756T
NA	MZ515851.1	A	NA	2018	Spain	A.D.2.2.1	GA2.3.5	15225	1	G74A,C156T,T659C,T673C,G1050A,T1359C,C1485T,T1671C,T2165C,G2298A,T2481C,G2598A,C2715T,A3086G,C3103T,C3143T,A3184G,C3306T,T3540C,A3564G,C3927T,C4037T,C4039T,C4091A,G4244A,A4361C,T4495A,T4497C,C4863T,C4919T,T4936C,C4952T,C4987T,A5111G,T5137C,T5161C,T5328C,C5355T,C5359T,C5374A,A5502G,G5534A,T5580C,T5592C,C5719T,A5879G,T6242C,T6329C,T6428C,T6668C,A6740T,A7487C,T7870A,T8165C,A8269G,A8328G,A8489G,C9657…		0:ACGCGAAAAAATGCGTACAACAAACTTGC,4174:A,5227:AACAAA,15110:AT,15225:GTTTTTGACACTTTTTTTCTCGT		F:T8I,G:P71L,G:H90Y,G:L101F,G:K154E,G:L226P,G:T235I,G:D284G,G:E295K,G:L310P,G:L314P,L:M635V,L:L1438Q,L:N1723S,L:L2114F,M2-1:S176P,M2-2:Y26C,M2-2:S46G,N:V352A,NS1:G2D,P:L55P,P:S94N,P:A133V		G:192:NK
NA	MZ515859.1	A	NA	2019	Netherlands	A.D.2.1	GA2.3.5	15225	1	T66A,C165T,C438T,C480T,T508C,A512T,T575C,C594A,T754A,C1012T,G1050A,T1359C,G1368A,A1539G,C1788T,C1806T,T1897C,T2165C,T2250C,C2368T,A2392G,C2395A,T2481C,A2522G,A2695G,C3061T,T3109C,C3116T,T3163C,A3164T,T3178C,T3181C,A3184G,C3306T,T3321A,T3483C,A3564G,A3630G,T3807C,A3858G,C3927T,A4021G,C4037T,C4039T,T4056C,T4198G,G4244A,A4326G,A4361C,C4440A,C4467T,C4492T,T4497C,C4850A,C4863T,C4919T,T4936C,C4952T,A49…	15053	0:CGAAAAAATGCGTACAACAAACTTGT,15225:GTTTTTGACACTTTTTTTCTCGT		G:H67N,G:P71L,G:H90Y,G:L101F,G:T107P,G:P120T,G:L142S,G:P202T,G:G224E,G:K240R,G:S243I,G:I265L,G:P274L,G:Y280H,G:D284G,G:E287D,G:S294P,G:V303I,G:Y304H,G:T319S,L:I59V,L:G144E,L:P171L,L:K175R,L:R256K,L:P610S,L:L1438Q,L:K1589R,L:S1593N,L:H1599R,L:N1723S,L:G1731D,M2-1:I132T,M2-1:S176P,M2-2:Y26C,N:V352A,P:L55P,P:T69A,SH:I21V
NA	MZ515884.1	A	NA	2019	Netherlands	A.D.5	GA2.3.5	15225	1	C58T,T66A,A67G,C90T,C183T,T463C,A614G,G664A,G762A,T886C,A940C,C1007T,A1009G,C1012T,G1050A,T1320C,T1359C,G1395A,A1605G,C1788T,C1806T,C1885A,G1971A,T2165C,A2392G,C2395T,T2481C,A2695G,A2923G,T3010C,C3148T,T3163C,C3168T,T3178C,A3179C,C3180A,T3181C,A3184G,C3306T,T3483C,A3564G,C3624T,A3642C,T3807C,A3897G,T3909C,C3927T,T4020C,C4037T,T4043C,T4056C,T4065C,T4080C,T4090C,T4168C,T4198G,C4224T,G4244A,A4361C,C…	4592	0:ACGCGAAAAAATGCGTACAACAAACTTGC,15225:GTTTTTGACACTTTTTTTCTCGT		F:L15F,F:T122A,F:I384T,G:T16A,G:P71L,G:H90Y,G:L101F,G:I134K,G:P206Q,G:G224E,G:P234L,G:S243I,G:L248I,G:K262E,G:I265L,G:P276Q,G:D284G,G:V303A,G:Y304H,G:L310P,G:T320A,L:P171L,L:T184I,L:R256K,L:L315H,L:L491I,L:Y598H,L:R1189G,L:L1438Q,L:N1723G,L:E1725G,L:K1726E,L:G1731D,L:V1943D,M2-1:K52R,M2-1:S176P,M2-2:Y26C,M2-2:S46N,N:V352A,NS2:N6D,NS2:R55K,P:L55P
NA	MZ515901.1	A	NA	2019	Netherlands	A.D.2.1	GA2.3.5	15225	1	T66A,C165T,A280G,C390T,C594A,T754A,C1012T,G1050A,T1359C,G1368A,C1788T,C1806T,T1897C,T2165C,T2250C,C2368T,A2392G,C2395A,T2481C,A2522G,A2695G,C3061T,T3109C,C3116T,T3163C,A3164T,T3178C,T3181C,A3184G,C3306T,T3321A,T3483C,A3564G,A3630G,T3807C,A3858G,C3927T,A4021G,C4037T,C4039T,T4056C,T4198G,G4244A,A4326G,A4361C,C4440A,C4467T,C4492T,T4497C,C4850A,C4863T,C4919T,T4936C,C4952T,A4970C,T4999C,C5009A,T5076C,…		0:ACGCGAAAAAATGCGTACAACAAACTTGC,15225:GTTTTTGACACTTTTTTTCTCGT		G:H67N,G:P71L,G:H90Y,G:L101F,G:T107P,G:P120T,G:L142S,G:P202T,G:G224E,G:K240R,G:S243I,G:I265L,G:D284G,G:E287D,G:Y304H,G:T319S,L:I59V,L:G144E,L:P171L,L:K175R,L:R256K,L:Y598H,L:P610S,L:L1438Q,L:E1667V,L:P1708L,L:E1725G,L:G1731D,L:S1745L,L:N2111S,M2-1:I132T,M2-1:S176P,M2-2:Y26C,N:V352A,NS1:I71V,P:L55P,P:T69A,SH:I21V			T438C,T480C,G1539A,T5472C,C5489T,T5500C,C5531T,A5558G,T5572C,C7268T,A7459G,C10166T,G10478A,G10712A,T10716C,G13297A,A13309G,G13327A,G13699A,C13736T,A13793G,C15075T
NA	MZ515902.1	A	NA	2018	Spain	A.D.2.2.1	GA2.3.5	15225	1	T659C,T673C,G1050A,T1359C,T1671C,T2165C,G2298A,T2481C,A3086G,C3103T,C3143T,C3306T,T3540C,A3564G,G3895A,C3927T,C4037T,C4039T,G4244A,A4361C,T4497C,C4863T,C4919T,T4936C,C4952T,C5355T,C5359T,C5374A,A5502G,T5580C,T5592C,A5635G,C5719T,T6242C,T6329C,T6428C,T6668C,A6740T,A7487C,T7870A,T8165C,A8269G,A8489G,C9657T,A10373G,T11162C,A11526C,C11663T,C12197T,G12416A,T12844A,T13109C,G13193A,T13268C,A13699G,G1385…		0:CGAAAAAATGCGTACAACAAACTTGC,5227:AACAAA,15225:GTTTTTGACACTTTTTTTCTCGT		F:T8I,G:P71L,G:H90Y,G:L101F,G:T235I,G:D284G,G:L310P,G:L314P,L:L1438Q,L:N1723S,M:V224I,M2-1:S176P,M2-2:Y26C,N:V352A,P:L55P		G:192:NK	A74G,T156C,T1485C,A2598G,T2715C,G3184A,A4091C,A4495T,T4987C,G5111A,C5137T,C5161T,C5328T,A5534G,G5879A,G8328A,G10434A,A13532G
NA	MZ516008.1	A	NA	2018	UK	A.D.1	GA2.3.5	15225	1	T66A,A67G,C90T,C183T,G198A,T249A,C379T,C528T,G551A,G555A,G664A,T697C,G972A,G1000A,C1012T,T1048C,G1050A,C1269A,T1359C,T1479A,G1662A,T1668C,T1671C,T1785C,C1788T,C1806T,T1897C,T1980C,T2165C,A2365G,A2392G,T2481C,A2695G,C2701T,A2979C,T3109C,T3163C,A3169T,T3178C,T3181C,A3184G,T3191A,C3306T,G3354A,T3483C,A3564G,T3612C,C3624T,T3807C,A3861G,C3927T,C4037T,C4039T,C4049T,G4081T,T4196C,T4198G,G4235A,G4244A,A4…	4592	0:ACGCGAAAAAATGCGTACAACAAACTTGC,2297:AA,15225:GTTTTTGACACTTTTTTTCTCGT		F:N9H,F:S521T,G:P71L,G:H90Y,G:L101F,G:G106E,G:I134K,G:L142S,G:K205T,G:G224E,G:S243I,G:K262E,G:I265L,G:D284G,G:Y304H,G:T320A,L:S100L,L:N143D,L:P171L,L:K172E,L:T179S,L:S240N,L:R256K,L:Y598H,L:L953M,L:L1159F,L:L1438Q,L:M1648I,L:I1653V,L:K1661N,L:H1707Q,L:N1723S,L:E1725G,L:G1731D,M:M43I,M2-1:S176P,M2-2:Y26C,M2-2:S46N,N:V352A,P:L55P,P:E221A,SH:A60V			T4587A
NA	MZ516012.1	A	NA	2019	UK	A.D.5.1	GA2.3.5	15225	1	T66A,A67G,C90T,C183T,T697C,C919T,A940C,A1009G,C1012T,A1021G,T1028C,G1050A,A1051C,G1079A,A1087G,T1281C,T1359C,T1380C,G1383A,T1422C,T1443C,G1662A,T1756C,C1788T,C1806T,T2165C,T2316A,A2392G,T2481C,C2509T,A2695G,C3061T,C3087T,T3109C,C3125T,T3163C,C3168T,T3178C,C3180A,T3181C,A3184G,C3306T,T3321G,A3442C,T3483C,A3564G,C3624T,A3642C,T3807C,T3909C,A3915G,C3927T,T4020C,T4028C,C4037T,T4056C,T4065C,T4080C,G40…	4592,7516-7518	0:ACGCGAAAAAATGCGTACAACAAACTTGC,3216:AT,15225:GTTTTTGACACTTTTTTTCTCGT		F:T122A,G:A57V,G:P71L,G:H90Y,G:L101F,G:T118I,G:I134K,G:P206Q,G:K209R,G:G224E,G:S243I,G:L248I,G:K253Q,G:K262E,G:I265L,G:D284G,G:V303A,G:Y304H,G:L310P,G:T319I,G:T320A,L:P171L,L:R256K,L:Y598H,L:L1438Q,L:N1723G,L:G1731D,L:T1773M,L:V1943D,M:M73L,M2-1:S176P,M2-2:Y26C,M2-2:S46N,N:Y216H,N:V352A,P:L55P
NA	MZ516058.1	A	NA	2017	Netherlands	A.D.1	GA2.3.5	15225	1	T66A,A67G,C78T,C90T,C183T,G198A,T249A,A506C,G520A,C528T,G551A,G590A,G664A,T697C,G972A,G1000A,C1012T,T1048C,G1050A,G1093A,T1359C,G1662A,T1668C,T1671C,C1788T,C1806T,G1893A,T1980C,T2165C,A2392G,T2481C,A2695G,C2701T,A3079G,T3109C,C3125T,T3163C,C3168T,A3169T,T3178C,T3181C,A3184G,C3306T,G3354A,T3483C,A3564G,T3612C,C3624T,C3729T,T3807C,C3927T,C4034T,C4037T,C4039T,C4049T,A4088G,T4196C,T4198G,G4244A,C4247…	4592	0:GCGAAAAAATGCGTACAACAAACTTGC,2299:G,15225:GTTTTTGACACTTTTTTTCTC		F:L6I,F:T13A,G:P71L,G:H90Y,G:L101F,G:G106E,G:I134K,G:L142S,G:G224E,G:S243I,G:K262E,G:I265L,G:D284G,G:Y304H,G:T320A,L:S100L,L:N143D,L:P171L,L:T179S,L:R256K,L:Y598H,L:D1034E,L:L1438Q,L:I1653V,L:K1661N,L:N1723S,L:E1725G,L:G1731D,M:M43I,M2-1:S176P,M2-2:Y26C,M2-2:S46N,N:V352A,P:L55P			T4587A
NA	MZ516063.1	A	NA	2018	UK	A.D.3	GA2.3.5	15225	1	T59C,T66A,A67G,C90T,C183T,C379T,G587T,G633A,C649T,C1012T,G1034A,G1050A,G1077A,T1359C,T1413A,T1422C,T1668C,T1671C,T1756C,C1788T,T1803C,C1806T,T2165C,T2193C,A2392G,C2446A,T2481C,G2534A,C2592T,A2695G,A2842G,G3082A,T3109C,C3125T,T3136C,T3163C,T3178C,T3181C,A3184G,C3306T,C3390T,T3483C,G3531A,A3564G,T3606A,C3624T,T3807C,T3909C,C3927T,C4037T,C4039T,C4079T,T4198G,C4216A,G4240A,G4244A,C4323T,A4326G,A4361C…		0:ACGCGAAAAAATGCGTACAACAAACTTGC,3154:A,15115:TT,15225:GTTTTTGACACTTTTTTTCTCGT		F:T12I,F:Y33H,G:P71L,G:H90Y,G:L101F,G:T113I,G:V131D,G:I134K,G:N178G,G:G224E,G:S243I,G:H258Q,G:K262E,G:I265L,G:H266L,G:P274L,G:D284G,G:P298L,G:L314P,L:P171L,L:R256K,L:Y598H,L:L835M,L:V1013L,L:L1438Q,L:N1723S,L:E1725G,L:G1731D,L:V1943I,M2-1:S176P,M2-2:Y26C,M2-2:S46N,M2-2:T79A,N:Y216H,N:V352A,NS2:R12K,P:L55P,P:V73I,P:T92M,SH:I21V
NA	MZ516080.1	A	NA	2019	Netherlands	A.D.2.1	GA2.3.5	15225	1	T66A,C165T,C438T,C480T,C594A,T754A,C1012T,G1050A,T1359C,G1368A,A1539G,C1788T,C1806T,T1897C,T2165C,T2250C,C2368T,A2392G,C2395A,T2481C,A2522G,A2695G,C3061T,T3109C,C3116T,T3163C,A3164T,T3178C,T3181C,A3184G,C3306T,T3321A,T3483C,A3564G,A3630G,T3807C,A3858G,C3927T,A4021G,C4037T,C4039T,T4056C,T4116A,T4198G,G4244A,A4326G,A4361C,C4440A,C4467T,C4492T,T4497C,C4850A,C4863T,C4919T,C4927T,T4936C,C4952T,A4970C,…	15053	0:ACGCGAAAAAATGCGTACAACAAACTTGT,15225:GTTTTTGACACTTTTTTTCTCGT		G:H67N,G:P71L,G:H90Y,G:L101F,G:T107P,G:T112N,G:P120T,G:L142S,G:R188K,G:G224E,G:K240R,G:S243I,G:I265L,G:P274L,G:Y280H,G:D284G,G:E287D,G:S294P,G:V303I,G:Y304H,G:T319S,L:I59V,L:G144E,L:P171L,L:K175R,L:R256K,L:P610S,L:L1438Q,L:K1589R,L:S1593N,L:H1599R,L:N1723S,L:G1731D,M2-1:I132T,M2-1:S176P,M2-2:Y26C,N:V352A,P:L55P,P:T69A,SH:I21V
NA	OK500260.1	A	NA	2021	France	A.D.5.2	GA2.3.5	15225	1	T66A,A67G,C90T,C183T,T246C,T697C,A940C,A1009G,C1012T,A1021G,T1028C,G1050A,A1051C,A1078G,G1248A,T1254C,T1281C,T1359C,G1368A,T1380C,T1422C,T1443C,C1677T,C1788T,C1806T,T2064C,T2165C,A2392G,T2481C,C2509T,C2523T,A2695G,C3061T,T3109C,T3136C,T3163C,C3168T,T3178C,C3180A,T3181C,A3184G,C3306T,A3442C,T3483C,A3564G,C3624T,A3642T,C3714T,T3807C,A3825G,T3909C,C3927T,T4020C,T4028C,C4037T,T4056C,T4065C,T4080C,T40…	4592,7516-7518	0:GTACAACAAACTTGC,15225:GTTTTTAACACTTTTTTTC		F:A103T,F:T122A,G:A57V,G:P71L,G:H90Y,G:L101F,G:I134K,G:P206Q,G:K209R,G:G224E,G:S243I,G:L248I,G:K262E,G:I265L,G:D284G,G:V303A,G:Y304H,G:L310P,G:T319I,G:T320A,L:P171L,L:R256K,L:Y598H,L:L1438Q,L:N1723G,L:E1725G,L:G1731D,L:V1943D,M:M73L,M2-1:S176P,M2-2:S46N,N:V352A,P:L55P,P:T69I
NA	OK649618.1	A	NA	2008	Brazil	A.3.1	GA2.3.3	15225	1	G27A,T66C,C90T,G108A,C183T,A321G,T387C,T583C,C597T,G664A,G934A,C982A,C1012T,A1024G,G1050A,T1155C,T1179C,T1242C,T1359C,A1527G,A1641T,C1788T,C1806T,A1929G,G2085A,T2165C,T2217C,G2298A,G2299A,A2392G,C2410T,T2481C,C2500T,A2596C,A2695G,C2794T,T3109C,C3125T,T3132C,T3163C,C3168T,T3178C,T3181C,A3184G,T3243C,C3292T,C3306T,C3414T,T3483C,A3564G,A3603G,C3624T,T3807C,C3837T,C3927T,C4037T,C4039T,C4117T,T4198G,G…	4592,5435-5506	0:GCGTACAACAAACTTGC,3215:GA,15115:T,15225:GTT		F:S276N,F:A540S,G:P71L,G:H90Y,G:L101F,G:I134K,G:L142Q,G:L208I,G:G224E,G:G232E,G:N237D,G:S243I,G:N251H,G:K253T,G:Y297N,G:L314P,G:*322W,L:N37D,L:T103I,L:P171L,L:A173V,L:S240N,L:R256K,L:I320V,L:V1431A,L:L1438Q,L:N1723S,L:E1725D,L:G1731D,L:I1734V,L:S1755T,L:N2105S,L:Y2163N,M2-1:S176P,M2-2:Y26C,M2-2:S46N,N:V352A,P:L55P,SH:E56K	G:K262-,G:E263-,G:T264-,G:I265-,G:H266-,G:S267-,G:T268-,G:T269-,G:S270-,G:E271-,G:G272-,G:Y273-,G:P274-,G:S275-,G:P276-,G:S277-,G:Q278-,G:V279-,G:Y280-,G:T281-,G:T282-,G:S283-,G:D284-,G:Q285-
NA	OK649628.1	A	NA	2008	Brazil	A.3.1	GA2.3.3	15225	1	G1A,T66C,G87T,C90T,G108A,C183T,A321G,T387C,A512T,T583C,C597T,C624A,G664A,T905C,G934A,C982A,C1012T,G1050A,T1155C,T1179C,T1242C,T1359C,A1527G,A1641T,C1788T,T1803C,C1806T,T1851C,A1929G,G2085A,T2165C,T2217C,G2298A,G2299A,A2392G,C2410T,T2481C,C2500T,A2596C,A2695G,C2794T,T3109C,C3125T,T3132C,G3138A,T3163C,C3168T,T3178C,T3181C,A3184G,A3199G,T3243C,C3292T,C3306T,C3414T,T3483C,A3564G,A3603G,C3624T,C3636T,…	4592,5435-5506	0:GCGTACAACAAACTTGC,3215:GA,15115:T,15225:GTTTTTGACAC		F:A17T,F:S276N,F:A540S,G:P71L,G:H90Y,G:L101F,G:I134K,G:L142Q,G:L208I,G:G224E,G:G232E,G:N237D,G:S243I,G:N251Y,G:K253T,G:Y297N,G:P298L,G:L314P,G:*322W,L:N37D,L:T103I,L:P171L,L:A173V,L:D174E,L:S240N,L:R256K,L:L1438Q,L:S1700G,L:N1723S,L:E1725D,L:G1731D,L:L1751F,L:S1755T,L:I1849V,L:N1966D,L:Y2163N,M2-1:S176P,M2-2:Y26C,M2-2:S46N,M2-2:P51Q,N:V352A,NS1:L6F,NS2:T9K,P:L55P,SH:F55L	G:K262-,G:E263-,G:T264-,G:I265-,G:H266-,G:S267-,G:T268-,G:T269-,G:S270-,G:E271-,G:G272-,G:Y273-,G:P274-,G:S275-,G:P276-,G:S277-,G:Q278-,G:V279-,G:Y280-,G:T281-,G:T282-,G:S283-,G:D284-,G:Q285-
NA	OK649634.1	A	NA	2008	Brazil	A.3.1	GA2.3.3	15225	1	T66C,C90T,G108A,C183T,T220C,A321G,T583C,C597T,G664A,T905C,G934A,C982A,C1012T,G1050A,T1155C,T1179C,T1242C,T1359C,A1527G,A1641T,C1788T,C1806T,A1929G,G2085A,T2165C,T2217C,G2298A,A2392G,C2410T,T2481C,C2500T,A2524T,A2596C,A2695G,C2794T,A3068C,T3109C,C3125T,T3132C,T3163C,C3168T,T3178C,T3181C,A3184G,A3199G,T3243C,C3292T,C3306T,C3414T,T3483C,A3564G,A3603G,C3624T,T3807C,C3837T,C3927T,T4003A,C4037T,C4039T,…	4592,5435-5506	0:GCGTACAACAAACTTGC,3213:AGA,15115:T,15225:GTTTTTGACACTTTTTTT		F:S276N,F:A540S,G:P71L,G:H90Y,G:L101F,G:T118I,G:I134K,G:L142Q,G:L208I,G:G224E,G:G232E,G:N237D,G:S243I,G:N251Y,G:K253T,G:Y297N,G:P298L,G:L314P,G:*322W,L:N37D,L:T103I,L:P171L,L:A173V,L:S240N,L:R256K,L:L1438Q,L:N1723S,L:E1725D,L:G1731D,L:S1755T,L:K1925R,L:N1966D,L:Y2163N,M2-1:S176P,M2-2:Y26C,M2-2:Y38C,M2-2:S46N,N:V352A,P:L55P	G:K262-,G:E263-,G:T264-,G:I265-,G:H266-,G:S267-,G:T268-,G:T269-,G:S270-,G:E271-,G:G272-,G:Y273-,G:P274-,G:S275-,G:P276-,G:S277-,G:Q278-,G:V279-,G:Y280-,G:T281-,G:T282-,G:S283-,G:D284-,G:Q285-
NA	OK649636.1	A	NA	2009	Brazil	A.3.1	GA2.3.3	15225	1	T66A,A67G,C90T,C183T,G664A,C982A,C1007A,C1012T,G1050A,T1359C,A1641T,C1731T,C1788T,C1806T,T2165C,T2217C,T2218C,G2298A,A2392G,T2481C,A2695G,C2794T,T3109C,C3125T,T3132C,T3163C,C3168T,T3178C,T3181C,A3184G,T3243C,C3306T,T3483C,C3624T,A3695G,T3807C,C3927T,C4037T,C4039T,C4072T,T4115C,T4198G,G4244A,A4361C,C4440A,T4494A,T4497C,A4506G,T4521C,T4524C,T4566C,T4568C,T4573C,C4863T,C4919T,T4936C,C4952T,T5052A,T5…	4592,5435-5506	0:GCGTACAACAAACTTGC,3215:GA,15115:T,15225:GTTTTTG		F:N88S,G:P71L,G:H90Y,G:L101F,G:I134K,G:L142P,G:A184T,G:L208I,G:G224E,G:G232E,G:N237D,G:S243I,G:K253T,G:Y297N,G:L314P,G:*322W,L:P171L,L:R256K,L:L1438Q,L:N1723S,L:E1725D,L:G1731E,L:K2044R,L:Y2163N,M:K157R,M2-1:S176P,M2-2:Y26C,M2-2:S46N,N:V352A,P:L55P	G:K262-,G:E263-,G:T264-,G:I265-,G:H266-,G:S267-,G:T268-,G:T269-,G:S270-,G:E271-,G:G272-,G:Y273-,G:P274-,G:S275-,G:P276-,G:S277-,G:Q278-,G:V279-,G:Y280-,G:T281-,G:T282-,G:S283-,G:D284-,G:Q285-
NA	OK649638.1	A	NA	2009	Brazil	A.3.1	GA2.3.3	15225	1	C58T,T66C,C90T,G108A,A321G,T387C,T583C,C597T,G664A,C700T,T886C,T905C,G934A,C982A,C999T,C1012T,G1042T,G1050A,T1155C,T1179C,T1242C,T1359C,T1422C,A1527G,A1641T,C1788T,C1806T,A1929G,G2085A,T2165C,T2217C,G2298A,G2299A,A2392G,C2410T,T2481C,C2500T,A2596C,T2608C,A2695G,C2794T,T3109C,C3112T,C3125T,T3132C,T3163C,C3168T,T3178C,T3181C,A3184G,A3199G,T3243C,C3292T,C3306T,C3414T,T3483C,C3529T,A3564G,A3603G,C362…	4592,5435-5506	0:AATGCGTACAACAAACTTGC,3215:GA,15115:TT,15225:G		F:P4S,F:S276N,F:P376S,F:A540S,G:P71L,G:H90Y,G:L101F,G:I134K,G:L142Q,G:L208I,G:G224E,G:G232E,G:N237D,G:S243I,G:N251Y,G:K253T,G:Y297N,G:P298L,G:Y304H,G:L310P,G:L314P,G:*322W,L:N37D,L:T103I,L:P171L,L:A173V,L:S240N,L:R256K,L:I275V,L:L1438Q,L:N1723S,L:E1725D,L:G1731D,L:S1755T,L:N1966D,L:Y2163N,M2-1:S176P,M2-2:Y26C,M2-2:S46N,M2-2:H47Y,N:V352A,P:L55P	G:K262-,G:E263-,G:T264-,G:I265-,G:H266-,G:S267-,G:T268-,G:T269-,G:S270-,G:E271-,G:G272-,G:Y273-,G:P274-,G:S275-,G:P276-,G:S277-,G:Q278-,G:V279-,G:Y280-,G:T281-,G:T282-,G:S283-,G:D284-,G:Q285-
NA	OK649639.1	A	NA	2009	Brazil	A.3.1.1	GA2.3.3	15225	0.999606	A40G,T66A,A67G,C90T,C183T,A644G,G664A,C913T,C982A,C1012T,G1050A,T1359C,C1788T,C1806T,T2165C,T2217C,G2298A,A2392G,T2481C,A2695G,C2794T,G2848A,G2914A,T3109C,C3125T,T3163C,C3168T,T3178C,T3181C,A3184G,C3306T,T3483C,A3564G,C3624T,T3807C,C3927T,T4198G,G4244A,A4361C,C4440A,T4497C,C4515T,T4521C,G4595A,C4852T,C4863T,C4919T,T4936C,C4952T,C5040T,T5052A,G5322A,T5332C,G5346A,A5360G,T5368C,C5374A,G5379T,A5409C…	4036-4039,4174,4592,5435-5506	15115:T,15225:GTTTT		G:P71L,G:H90Y,G:L101F,G:T130I,G:I134K,G:G224E,G:G232E,G:N237D,G:S243I,G:K253T,G:P298L,G:L314P,G:*322W,L:P171L,L:R256K,L:L1438Q,L:K1661N,L:N1723S,L:E1725G,L:G1731D,M2-1:S176P,M2-2:Y26C,M2-2:S46N,N:V352A,NS2:T16A,P:L55P,P:M177I	G:K262-,G:E263-,G:T264-,G:I265-,G:H266-,G:S267-,G:T268-,G:T269-,G:S270-,G:E271-,G:G272-,G:Y273-,G:P274-,G:S275-,G:P276-,G:S277-,G:Q278-,G:V279-,G:Y280-,G:T281-,G:T282-,G:S283-,G:D284-,G:Q285-
NA	OK649640.1	A	NA	2009	Brazil	A.3.1.1	GA2.3.3	15225	1	T66A,A67G,C90T,C183T,T519A,G664A,C982A,C1012T,G1050A,T1359C,T1473A,C1788T,C1806T,C1932T,T2165C,T2217C,G2298A,A2392G,C2418T,T2481C,A2695G,C2794T,T3109C,C3125T,T3163C,C3168T,T3178C,T3181C,A3184G,C3306T,T3483C,A3564G,C3624T,T3807C,C3927T,T4035C,C4037T,C4039T,T4047C,T4198G,G4244A,A4361C,C4440A,T4497C,T4521C,G4735A,C4863T,C4919T,T4936C,C4952T,C5040T,T5052A,C5087T,G5322A,T5332C,G5346A,A5360G,T5368C,C53…	4592,5435-5506	0:ACGCGAAAAAATGCGTACAACAAACTTGC,15115:T		G:P71L,G:H90Y,G:L101F,G:T130I,G:I134K,G:P146S,G:G224E,G:G232E,G:N237D,G:S243I,G:K253T,G:P298L,G:L314P,G:*322W,L:P171L,L:R256K,L:I777V,L:L1438Q,L:N1723S,L:G1731D,L:A2042T,M2-1:I87M,M2-1:S176P,M2-2:Y26C,M2-2:S46N,N:V352A,P:P34L,P:L55P	G:K262-,G:E263-,G:T264-,G:I265-,G:H266-,G:S267-,G:T268-,G:T269-,G:S270-,G:E271-,G:G272-,G:Y273-,G:P274-,G:S275-,G:P276-,G:S277-,G:Q278-,G:V279-,G:Y280-,G:T281-,G:T282-,G:S283-,G:D284-,G:Q285-
NA	OK649641.1	A	NA	2009	Brazil	A.3.1	GA2.3.3	15225	1	T56C,T66A,A67G,G74A,C90T,C183T,G587A,G664A,C982A,C999T,C1012T,G1050A,G1079A,T1359C,G1560A,A1641T,C1788T,C1806T,T2165C,T2217C,G2298A,A2347G,A2392G,T2458C,A2467T,T2481C,A2695G,T2866C,T2899C,A2920G,T3037C,T3109C,C3125T,T3132C,T3163C,C3168T,T3178C,T3181C,A3184G,T3243C,C3306T,G3423A,T3483C,T3489C,A3564G,C3624T,T3807C,C3927T,C4037T,C4039T,A4089G,T4198G,G4244A,A4361C,C4440A,T4445C,T4497C,A4506G,T4521C,C…	4592,5435-5506	0:GCGTACAACAAACTTGC,15115:T,15225:GTT		G:P71L,G:H90Y,G:L101F,G:I134K,G:L142Q,G:L208I,G:G224E,G:G232E,G:N237D,G:S243I,G:K253T,G:Y297N,G:P298L,G:L314P,G:*322W,L:P171L,L:R256K,L:L1438Q,L:N1723S,L:E1725D,L:G1731D,L:Y2163N,M2-1:R4K,M2-1:N117H,M2-1:S176P,M2-2:Y26C,M2-2:S46N,N:V352A,NS1:G2D,P:L55P	G:K262-,G:E263-,G:T264-,G:I265-,G:H266-,G:S267-,G:T268-,G:T269-,G:S270-,G:E271-,G:G272-,G:Y273-,G:P274-,G:S275-,G:P276-,G:S277-,G:Q278-,G:V279-,G:Y280-,G:T281-,G:T282-,G:S283-,G:D284-,G:Q285-
NA	OK649647.1	A	NA	2010	Brazil	A.3.1.1	GA2.3.3	15225	1	T66A,A67G,C90T,C183T,G664A,C982A,C1012T,G1050A,T1359C,C1788T,C1806T,T2157A,T2165C,T2217C,G2298A,A2392G,T2481C,A2695G,A2752G,C2794T,T3109C,C3125T,T3163C,C3168T,T3178C,T3181C,C3182T,A3184G,C3306T,T3483C,A3564G,C3624T,T3807C,C3927T,C4037T,C4039T,A4141G,C4156T,T4175A,T4198G,T4212C,G4244A,A4361C,C4440A,T4497C,T4521C,C4863T,C4919T,T4936C,C4952T,T4976C,T5052A,G5322A,T5332C,G5346A,C5352A,T5368C,C5374A,G5…	4592,5435-5506	0:ACGCGAAAAAATGCGTACAACAAACTTGC,15115:TAAT,15225:GTTTT		G:P71L,G:H90Y,G:L101F,G:S109P,G:I134K,G:G224E,G:G232E,G:P234Q,G:S243I,G:K253T,G:P298L,G:L314P,G:*322W,L:P171L,L:R256K,L:L1438Q,L:N1723S,L:T1756I,M2-1:S176P,M2-2:Y26C,M2-2:S46N,N:V352A,P:L55P,P:I145M	G:K262-,G:E263-,G:T264-,G:I265-,G:H266-,G:S267-,G:T268-,G:T269-,G:S270-,G:E271-,G:G272-,G:Y273-,G:P274-,G:S275-,G:P276-,G:S277-,G:Q278-,G:V279-,G:Y280-,G:T281-,G:T282-,G:S283-,G:D284-,G:Q285-		A13723G
NA	OK649667.1	A	NA	2007	Kenya	A.3.1	GA2.3.3	15225	1	T66A,A67G,C90T,A132G,C183T,G664A,C739T,C982A,C983T,C1012T,G1050A,T1359C,A1509G,T1575C,A1641T,C1788T,C1806T,T2165C,T2217C,G2298A,A2392G,T2481C,A2695G,C2794T,T2899C,T3045C,T3049C,T3109C,C3125T,T3132C,T3163C,C3168T,T3178C,T3181C,A3184G,T3243C,C3306T,T3483C,A3564G,C3624T,T3807C,C3927T,C4037T,C4039T,G4131T,T4198G,G4235A,G4244A,A4361C,C4440A,T4497C,A4506G,T4521C,G4621A,C4635T,C4863T,C4919T,T4936C,C4952…	2299,4592,5435-5506	0:GCGTACAACAAACTTGC,15115:T,15225:G		F:S276N,F:A540S,G:P71L,G:H90Y,G:L101F,G:S102F,G:L104P,G:I134K,G:T138I,G:L142Q,G:L208I,G:T220A,G:G224E,G:G232E,G:N237D,G:S243I,G:K253T,G:Y297N,G:P298L,G:L314P,G:*322W,L:G38S,L:T103I,L:P171L,L:Q177K,L:S240N,L:R256K,L:N603D,L:T973A,L:L1438Q,L:I1643V,L:N1723S,L:E1725D,L:G1731D,L:Y2163N,M2-1:S176P,M2-2:T2I,M2-2:S24G,M2-2:Y26C,M2-2:S46N,N:V352A,P:L55P	G:K262-,G:E263-,G:T264-,G:I265-,G:H266-,G:S267-,G:T268-,G:T269-,G:S270-,G:E271-,G:G272-,G:Y273-,G:P274-,G:S275-,G:P276-,G:S277-,G:Q278-,G:V279-,G:Y280-,G:T281-,G:T282-,G:S283-,G:D284-,G:Q285-
NA	OK649668.1	A	NA	1956	USA	A	unassigned	15225	1	T59C,T66A,A67G,C81T,A84G,C90T,G108A,C115T,G177T,C183T,T204G,A234G,G288A,A315G,T316C,C360T,C378T,C477T,C480T,C492T,A498T,A527G,G551A,T560C,T583C,G590A,A610C,A658G,A661G,G664A,T675C,T685A,T697C,T709C,A711G,G724A,T781C,G817A,A880G,T886C,C931A,C937T,A940T,A976T,A981C,C982A,A992C,G1000A,T1004C,C1012T,T1022C,C1023T,G1050A,T1061A,G1089A,A1090G,A1110G,A1164G,C1170T,T1179C,C1203T,C1206T,C1212T,T1242C,A132…	2299,4592,5489-5516,5522-5565	0:AATGCGTACAACAAACTTGC,3150:C,3215:AAAGGG,4173:T,7588:CA,15054:TCCTAT,15095:A,15115:TATAAA,15225:G	G:290	F:T8A,F:L20F,F:S105N,F:N124K,F:S213R,F:S276N,F:I384V,F:N515H,F:A540S,G:T4N,G:R15K,G:C29G,G:A57T,G:P71L,G:N81S,G:H90Y,G:N94D,G:L101F,G:G106E,G:T107I,G:S111T,G:S121G,G:A122V,G:E123K,G:T125N,G:P126L,G:S128P,G:I133T,G:I134K,G:I141T,G:L142Q,G:Q156P,G:L208F,G:P215L,G:G224E,G:L226P,G:G232E,G:K233E,G:S243I,G:R244T,G:S250N,G:K253T,G:E257K,G:H258L,G:K262M,G:I265F,G:T269S,G:Y273N,G:P274L,G:Y309H,G:L310P,G:S…	G:Y280-,G:T281-,G:T282-,G:S283-,G:D284-,G:Q285-,G:E286-,G:E287-,G:T288-,G:L289-,G:S291-,G:T292-,G:T293-,G:S294-,G:E295-,G:G296-,G:Y297-,G:P298-,G:S299-,G:P300-,G:S301-,G:Q302-,G:V303-,G:Y304-,G:T305-,G:T306-,G:S307-		A1G,A62G,T165C,A216C,C330T,C382A,T649C,C673T,A766G,A925G,A972G,C975T,T983C,T986G,T999C,T1081C,G1320T,A1494G,T1678C,C1722T,G1743A,T1806C,C1827T,T1998A,T2037A,C2049T,C2212T,T2377C,G2383A,T2500C,C2590T,T2614A,C2665T,G2680A,C2704T,G2740A,G2776A,G2779A,T2791A,A2959G,A2965C,T3058G,T3096A,A3107C,T3140C,A3496T,C3498T,A3513G,A3531G,G3603A,T3789C,A3967C,C4001T,A4005C,A4006T,T4018A,C4080T,A4111G,T4140C,A420…
NA	OK649681.1	A	NA	2012	USA	A.D	GA2.3.5	15209	0.998949	T66A,A67G,C90T,C183T,T263A,A578G,C1012T,A1039G,G1050A,T1359C,C1788T,C1806T,T2165C,A2392G,T2481C,A2695G,A3068C,T3109C,C3125T,T3163C,C3168T,T3178C,T3181C,A3184G,C3306T,T3483C,A3564G,C3624T,T3807C,C3927T,C4013T,C4037T,C4039T,T4198G,A4203T,G4244A,A4361C,C4440A,C4465T,T4497C,C4863T,C4919T,C4927T,T4936C,C4952T,T5052A,A5298C,G5322A,C5374A,G5379T,A5435G,A5444C,C5472T,A5482C,A5502G,C5544T,A5617G,G5647A,T5…	4174	0:GCGTACAACAAACTTGC		G:P71L,G:H90Y,G:L101F,G:I134K,G:K216T,G:G224E,G:S243I,G:K262E,G:I265L,G:P274L,G:D284G,G:P298L,G:*322W,L:P171L,L:R256K,L:V335I,L:Y598H,L:L1438Q,L:N1723S,L:G1731D,M2-1:S176P,M2-2:Y26C,M2-2:S46N,N:V352A,NS1:I65N,P:L55P
NA	OK649682.1	A	NA	2012	USA	A.D	GA2.3.5	15225	1	T66A,A67G,C90T,C183T,T497C,G590T,G617T,C1012T,C1025A,C1030T,G1050A,T1359C,C1788T,C1806T,T2165C,A2392G,T2481C,A2695G,T3109C,T3163C,T3174C,T3178C,T3181C,A3184G,C3306T,G3354A,T3483C,A3564G,C3624T,T3807C,C3927T,C4037T,C4039T,A4130T,T4198G,G4244A,A4361C,C4440A,T4497C,A4591G,C4863T,C4919T,T4936C,C4952T,T5052A,G5278T,G5322A,C5374A,G5379T,A5435G,A5444C,A5502G,T5561C,A5617G,G5647A,T5681A,T5682C,T5762C,A59…	7480	0:TGCGTACAACAAACTTGC		F:T100S,G:P71L,G:H90Y,G:L101F,G:I134K,G:K209N,G:G224E,G:S243I,G:K262E,G:I265L,G:D284G,G:Y304H,G:*322W,L:P171L,L:R256K,L:Y598H,L:L1438Q,L:N1723S,L:G1731N,L:N2164S,M:M43I,M2-1:S176P,M2-2:T1M,M2-2:Y26C,M2-2:S46N,N:V352A,NS2:D7Y,P:L55P
NA	OM857156.1	A	NA	2020	Australia	A.D.1.2	GA2.3.5	15029	0.982594	C90T,C183T,G198A,A399G,C548T,G551A,G555A,T659C,G664A,T697C,G1000A,C1012T,T1035A,T1048C,G1050A,T1359C,G1383A,A1420T,G1662A,T1668C,T1671C,C1788T,C1806T,T1851C,T1980C,T2165C,A2392G,T2481C,A2695G,T3109C,C3125T,T3163C,C3168T,A3169T,T3178C,T3181C,A3184G,A3299G,C3306T,G3354A,T3483C,C3501T,G3531A,A3564G,T3612C,C3624T,T3807C,C3927T,C4037T,C4039T,C4049T,T4175A,T4196C,T4198G,G4244A,T4286C,A4361C,T4378G,T441…	4592			G:P71L,G:T80A,G:H90Y,G:L101F,G:T129I,G:I134K,G:L142S,G:S174N,G:G224E,G:S243I,G:K262E,G:I265L,G:D284G,G:Y304H,G:T320A,L:N143D,L:P171L,L:T179S,L:R256K,L:Y598H,L:L1438Q,L:I1653V,L:K1661N,L:N1723S,L:E1725G,L:G1731D,L:S1789F,L:Y2163N,M:K25R,M:M43I,M2-1:S176P,M2-2:Y26C,M2-2:S46N,N:I104F,N:V352A,P:L55P,SH:I38S,SH:H51Q			T4587A
NA	OM857171.1	A	NA	2020	Australia	A.D.1.2	GA2.3.5	15029	0.982594	C90T,C183T,G198A,A399G,C548T,G551A,G555A,T659C,G664A,T697C,G1000A,C1012T,T1035A,T1048C,G1050A,T1359C,G1383A,A1420T,G1662A,T1668C,T1671C,C1788T,C1806T,T1851C,T1980C,T2165C,G2238A,A2392G,T2481C,A2695G,T3109C,C3125T,G3130A,T3163C,C3168T,A3169T,T3178C,T3181C,A3184G,A3299G,C3306T,G3354A,T3483C,C3501T,G3531A,A3564G,T3612C,C3624T,C3789T,T3807C,C3927T,C4037T,C4039T,C4049T,T4175A,T4196C,T4198G,C4218T,G424…	4592			G:F61L,G:P71L,G:T80A,G:H90Y,G:L101F,G:T129I,G:I134K,G:L142S,G:S174N,G:G224E,G:S243I,G:K262E,G:I265L,G:D284G,G:Y304H,G:T320A,L:N143D,L:P171L,L:T179S,L:R256K,L:Y598H,L:V958I,L:L1438Q,L:I1653V,L:K1661N,L:N1723S,L:E1725G,L:G1731D,L:S1789F,L:Y2163N,M:K25R,M:M43I,M2-1:S176P,M2-2:Y26C,M2-2:S46N,N:I104F,N:V352A,P:L55P,SH:I38S,SH:H51Q			T4587A
NA	OM857174.1	A	NA	2020	Australia	A.D.1.2	GA2.3.5	15029	0.982594	C90T,C183T,G198A,A399G,C548T,G551A,G555A,T659C,G664A,T697C,G1000A,C1012T,T1035A,T1048C,G1050A,T1359C,G1383A,A1420T,G1662A,T1668C,T1671C,C1788T,C1806T,T1851C,T1980C,T2165C,A2392G,T2481C,A2695G,T3109C,C3125T,T3163C,C3168T,A3169T,T3178C,T3181C,A3184G,A3299G,C3306T,G3354A,T3483C,C3501T,G3531A,A3564G,T3612C,C3624T,T3807C,C3927T,C4037T,C4039T,C4049T,T4175A,T4196C,T4198G,G4244A,T4286C,A4361C,T4378G,T441…	4592			F:K156R,F:N165D,G:P71L,G:T80A,G:H90Y,G:L101F,G:T129I,G:I134K,G:L142S,G:S174N,G:G224E,G:S243I,G:K262E,G:I265L,G:D284G,G:Y304H,G:T320A,L:N143D,L:P171L,L:T179S,L:R256K,L:Y598H,L:I971V,L:L1438Q,L:I1653V,L:K1661N,L:N1723S,L:E1725G,L:G1731D,L:S1789F,L:Y2163N,M:K25R,M:M43I,M2-1:S176P,M2-2:Y26C,M2-2:S46N,N:I104F,N:V352A,P:L55P,SH:I38S,SH:H51Q			T4587A
NA	OM857177.1	A	NA	2021	Australia	A.D.1.2	GA2.3.5	15225	0.998489	T66A,A67G,G69A,C90T,C183T,G198A,A399G,C548T,G551A,G555A,T659C,G664A,T697C,G1000A,C1012T,T1035A,T1048C,G1050A,T1359C,G1383A,A1420T,G1662A,T1668C,T1671C,C1788T,C1806T,T1851C,T1980C,T2165C,A2392G,T2481C,A2695G,T3109C,C3125T,T3163C,C3168T,A3169T,T3178C,T3181C,A3184G,A3299G,C3306T,G3354A,T3483C,C3501T,G3531A,A3564G,T3612C,C3624T,T3807C,C3927T,C4037T,C4039T,C4049T,T4175A,A4178G,T4196C,T4198G,G4244A,T42…	4592			G:P71L,G:T80A,G:H90Y,G:L101F,G:T129I,G:I134K,G:L142S,G:S174N,G:G224E,G:S243I,G:K262E,G:I265L,G:D284G,G:Y304H,G:T320A,L:N143D,L:P171L,L:T179S,L:R256K,L:Y598H,L:L1438Q,L:I1653V,L:K1661N,L:N1723S,L:E1725G,L:G1731D,L:S1789F,L:S1833G,L:Y2163N,M:K25R,M:M43I,M2-1:S176P,M2-2:Y26C,M2-2:S46N,N:I104F,N:V352A,P:L55P,SH:I38S,SH:H51Q			T4587A
NA	OM857188.1	A	NA	2021	Australia	A.D.1.2	GA2.3.5	15197	0.998161	T66A,A67G,C90T,C183T,G198A,A399G,C548T,G551A,G555A,T659C,G664A,T697C,G1000A,C1012T,T1035A,T1048C,G1050A,T1359C,G1383A,A1420T,G1662A,T1668C,T1671C,C1788T,C1806T,T1851C,T1980C,T2165C,A2392G,T2481C,A2695G,T3109C,C3125T,T3163C,C3168T,A3169T,T3178C,T3181C,A3184G,A3299G,C3306T,G3354A,T3483C,C3501T,G3531A,A3564G,T3612C,C3624T,T3807C,C3927T,C4037T,C4039T,C4049T,T4175A,T4196C,T4198G,G4244A,T4286C,A4361C,T…	4592	0:TACTACAAACTTGC		G:P71L,G:T80A,G:H90Y,G:L101F,G:T129I,G:I134K,G:L142S,G:S174N,G:G224E,G:S243I,G:K262E,G:I265L,G:D284G,G:Y304H,G:T320A,L:N143D,L:P171L,L:T179S,L:R256K,L:Y598H,L:L1438Q,L:I1653V,L:K1661N,L:N1723S,L:E1725G,L:G1731D,L:S1789F,L:Y2163N,M:K25R,M:M43I,M2-1:S176P,M2-2:Y26C,M2-2:S46N,N:I104F,N:V352A,P:L55P,SH:I38S,SH:H51Q			T4587A
NA	OM857189.1	A	NA	2021	Australia	A.D.1.2	GA2.3.5	15211	0.99908	T66A,A67G,C90T,C183T,G198A,A399G,C548T,G551A,G555A,T659C,G664A,T697C,G1000A,C1012T,T1035A,T1048C,G1050A,T1359C,G1383A,A1420T,G1662A,T1668C,T1671C,C1788T,C1806T,T1851C,T1980C,T2165C,A2392G,T2481C,A2695G,T3109C,C3125T,T3163C,C3168T,A3169T,T3178C,T3181C,A3184G,C3285T,C3292T,C3306T,G3354A,T3483C,C3501T,G3531A,A3564G,T3612C,C3624T,T3807C,C3927T,C4037T,C4039T,C4049T,T4196C,T4198G,G4244A,T4286C,A4361C,T…	41754592	0:TACAAACTTGC		G:P71L,G:T80A,G:H90Y,G:L101F,G:T129I,G:I134K,G:L142S,G:T147N,G:S174N,G:G224E,G:S243I,G:K262E,G:I265L,G:D284G,G:Y304H,G:T320A,L:N143D,L:P171L,L:T179S,L:R256K,L:Y598H,L:L1438Q,L:I1653V,L:K1661N,L:N1723S,L:E1725G,L:G1731D,L:S1789F,L:Y2163N,M:M43I,M2-1:S176P,M2-2:Y26C,M2-2:S46N,N:I104F,N:V352A,P:L55P,SH:I38S,SH:H51Q			T4587A
NA	OM857301.1	A	NA	2020	Australia	A.D.1.3	GA2.3.5	15029	0.982594	C90T,A94T,C183T,G198A,A399G,C492T,G551A,C606T,G664A,T697C,G1000A,C1012T,C1025T,T1035A,T1048C,G1050A,T1359C,T1425C,A1521G,G1662A,T1668C,T1671C,C1788T,C1806T,T1980C,T2165C,A2392G,T2481C,A2695G,G2782A,T3109C,C3125T,T3163C,C3168T,A3169T,T3178C,T3181C,A3184G,C3306T,G3354A,T3483C,A3564G,T3612C,C3624T,A3684G,T3807C,C3927T,T3939C,C3997T,C4037T,C4039T,C4049T,T4196C,T4198G,G4244A,T4286C,A4361C,T4378G,C4440…	4592	2299:G		G:P71L,G:H90Y,G:S100I,G:L101F,G:I134K,G:L142S,G:G224E,G:V225A,G:S243I,G:K262E,G:E263Q,G:I265P,G:S270P,G:Y273H,G:S277P,G:Y280H,G:D284G,G:S291P,G:Y297H,G:Y304H,G:L310P,G:L314P,G:S316P,G:T320A,G:K321*,L:N143D,L:P171L,L:T179S,L:R256K,L:Y598H,L:D755G,L:L1438Q,L:I1653V,L:K1661N,L:N1723S,L:E1725G,L:G1731D,L:N2111H,L:Y2163N,M:M43I,M2-1:A95S,M2-1:S176P,M2-2:Y26C,M2-2:S46N,N:V352A,NS1:I9L,NS2:T3I,P:L55P,SH…			T4587A
NA	OM857303.1	A	NA	2020	Australia	A.D.1.3	GA2.3.5	15029	0.982594	C90T,A94T,C183T,G198A,A399G,C492T,G551A,C606T,G664A,T697C,G1000A,C1012T,C1025T,T1035A,T1048C,G1050A,T1359C,T1425C,A1521G,G1662A,T1668C,T1671C,C1788T,C1806T,T1980C,T2165C,A2392G,T2481C,A2695G,G2782A,T3109C,C3125T,T3163C,C3168T,A3169T,T3178C,T3181C,A3184G,C3306T,G3354A,T3483C,A3564G,T3612C,C3624T,A3684G,T3807C,C3927T,T3939C,C3997T,C4037T,C4039T,C4049T,T4196C,T4198G,G4244A,T4286C,A4361C,T4378G,C4440…	4592	2299:G		G:P71L,G:H90Y,G:S100I,G:L101F,G:I134K,G:L142S,G:I189T,G:G224E,G:V225A,G:S243I,G:K262E,G:E263Q,G:I265P,G:S270P,G:Y273H,G:S277P,G:Y280H,G:D284G,G:S291P,G:Y297H,G:Y304H,G:L310P,G:L314P,G:S316P,G:T320A,G:K321*,L:N143D,L:P171L,L:T179S,L:R256K,L:Y598H,L:D755G,L:L1438Q,L:I1653V,L:K1661N,L:N1723S,L:E1725G,L:G1731D,L:N2111H,L:Y2163N,M:M43I,M2-1:A95S,M2-1:S176P,M2-2:Y26C,M2-2:S46N,N:V352A,NS1:I9L,NS2:T3I,P…			T4587A
NA	OM857334.1	A	NA	2020	Australia	A.D.1.3	GA2.3.5	15219	0.999409	T66A,A67G,C90T,A94T,C183T,G198A,A399G,C492T,G551A,C606T,G664A,T697C,G1000A,C1012T,C1025T,T1035A,T1048C,G1050A,T1359C,T1425C,A1521G,G1662A,T1668C,T1671C,C1788T,C1806T,T1980C,T2165C,A2392G,T2481C,A2560G,A2695G,G2782A,T3109C,C3125T,T3163C,C3168T,A3169T,T3178C,T3181C,A3184G,C3306T,G3354A,T3483C,A3564G,T3612C,C3624T,A3684G,T3807C,C3927T,T3939C,C4037T,C4039T,C4049T,T4196C,T4198G,G4244A,T4286C,A4361C,T4…	4592	2299:G		G:P71L,G:H90Y,G:S100I,G:L101F,G:I134K,G:L142S,G:G224E,G:V225A,G:S243I,G:K262E,G:E263Q,G:I265P,G:S270P,G:Y273H,G:S277P,G:Y280H,G:D284G,G:S291P,G:Y297H,G:Y304H,G:L310P,G:L314P,G:S316P,G:T320A,G:K321*,L:I59T,L:N143D,L:P171L,L:T179S,L:R256K,L:Y598H,L:D755G,L:L1438Q,L:I1653V,L:K1661N,L:N1723S,L:E1725G,L:G1731D,L:N2111H,L:Y2163N,M:M43I,M2-1:A95S,M2-1:S176P,M2-2:Y26C,M2-2:S46N,N:V352A,NS1:I9L,NS2:T3I,P:…			T4587A,T10559A
NA	OM857338.1	A	NA	2021	Australia	A.D.1.3	GA2.3.5	15225	0.998292	T66A,A67G,C90T,A94T,C183T,G198A,A399G,C492T,G551A,C606T,G664A,T697C,G1000A,C1012T,C1025T,T1035A,T1048C,G1050A,C1212T,T1359C,T1425C,A1521G,G1656T,G1662A,T1668C,T1671C,C1788T,C1806T,T1980C,T2165C,A2392G,T2481C,A2695G,G2782A,T3109C,C3125T,T3163C,C3168T,A3169T,T3178C,T3181C,A3184G,C3306T,G3354A,T3483C,A3564G,T3612C,C3624T,A3684G,C3726T,T3807C,C3927T,T3939C,C4037T,C4039T,C4049T,T4196C,T4198G,G4244A,T4…	4592	2299:G		G:P71L,G:H90Y,G:S100I,G:L101F,G:I134K,G:L142S,G:G224E,G:V225A,G:S243I,G:K262E,G:E263Q,G:I265P,G:S270P,G:Y273H,G:S277P,G:Y280H,G:D284G,G:S291P,G:Y297H,G:P300S,G:Y304H,G:L310P,G:L314P,G:S316P,G:T320A,G:K321*,L:N143D,L:P171L,L:T179S,L:R256K,L:Y598H,L:D755G,L:L1438Q,L:I1653V,L:K1661N,L:N1723S,L:E1725G,L:G1731D,L:N2111H,L:Y2163N,M:M43I,M2-1:A95S,M2-1:S176P,M2-2:Y26C,M2-2:S46N,N:V352A,NS1:I9L,NS2:T3I,P…			T4587A
NA	OM857340.1	A	NA	2021	Australia	A.D.1.3	GA2.3.5	15225	0.998489	T66A,A67G,C90T,A94T,C183T,G198A,A399G,C492T,G551A,C606T,G664A,T697C,G1000A,C1012T,C1025T,T1035A,T1048C,G1050A,C1212T,T1359C,T1425C,A1521G,G1662A,T1668C,T1671C,C1788T,C1806T,T1980C,T2165C,A2392G,T2481C,A2695G,G2782A,T3109C,C3125T,T3163C,C3168T,A3169T,T3178C,T3181C,A3184G,C3306T,G3354A,T3483C,A3564G,T3612C,C3624T,A3684G,C3726T,T3807C,C3927T,T3939C,C4037T,C4039T,C4049T,C4126T,T4196C,T4198G,G4244A,T4…	4592	2299:G		G:P71L,G:H90Y,G:S100I,G:L101F,G:I134K,G:L142S,G:G224E,G:V225A,G:S243I,G:K262E,G:E263Q,G:I265P,G:S270P,G:Y273H,G:S277P,G:Y280H,G:D284G,G:S291P,G:Y297H,G:P300S,G:Y304H,G:L310P,G:L314P,G:S316P,G:T320A,G:K321*,L:N143D,L:P171L,L:T179S,L:R256K,L:Y598H,L:D755G,L:L1438Q,L:I1653V,L:K1661N,L:N1723S,L:E1725G,L:G1731D,L:N2111H,L:Y2163N,M:M43I,M2-1:A95S,M2-1:S176P,M2-2:Y26C,M2-2:S46N,N:V352A,NS1:I9L,NS2:T3I,P…			T4587A
NA	OM857342.1	A	NA	2021	Australia	A.D.1.3	GA2.3.5	15225	0.998292	T66A,A67G,C90T,A94T,C183T,G198A,A399G,T423C,C492T,G551A,C606T,G664A,T697C,G1000A,C1012T,C1025T,T1035A,T1048C,G1050A,C1212T,T1359C,T1425C,A1521G,G1662A,T1668C,T1671C,C1788T,C1806T,T1980C,T2165C,A2392G,T2481C,A2695G,G2782A,T3109C,C3125T,T3163C,C3168T,A3169T,T3178C,T3181C,A3184G,C3306T,G3354A,T3483C,A3564G,T3612C,C3624T,A3684G,C3726T,T3807C,C3927T,T3939C,C4037T,C4039T,C4049T,T4196C,T4198G,G4244A,T42…	4592	2299:G		G:P71L,G:H90Y,G:S100I,G:L101F,G:I134K,G:L142S,G:G224E,G:V225A,G:S243I,G:K262E,G:E263Q,G:I265P,G:S270P,G:Y273H,G:S277P,G:Y280H,G:D284G,G:S291P,G:Y297H,G:P300S,G:Y304H,G:L310P,G:L314P,G:S316P,G:T320A,G:K321*,L:N143D,L:P171L,L:T179S,L:R256K,L:Y598H,L:D755G,L:L1438Q,L:I1653V,L:K1661N,L:N1723S,L:E1725G,L:G1731D,L:N2111H,L:Y2163N,M:M43I,M2-1:A95S,M2-1:S176P,M2-2:Y26C,M2-2:S46N,N:V352A,NS1:I9L,NS2:T3I,P…			T4587A
NA	ON237253.1	A	NA	2015	Argentina	A.D.2.2	GA2.3.5	15225	0.99954	T66A,A67G,C524T,C588T,G1050A,C1293T,T1359C,C1788T,C1806T,T2165C,T2329C,A2392G,T2481C,T3163C,T3178C,C3261T,C3306T,T3483C,A3564G,C3927T,C4037T,C4039T,T4198G,G4244A,A4361C,C4440A,T4497C,C4678T,C4863T,C4919T,T4936C,C4952T,C5056A,C5316T,G5322A,C5374A,C5398A,A5444C,C5472T,A5502G,A5511G,A5786G,C6059T,T6329C,T6668C,T7007C,T7109C,A7487C,C7526T,T7529C,T7542C,A7807T,T8081C,T8165C,A8269G,T8288C,A8345G,C9015T…		3183:G		G:P71L,G:H90Y,G:L101F,G:N135K,G:P222L,G:G224E,G:I265L,G:P274L,G:D284G,G:E287G,L:P171L,L:R256K,L:L1438Q,L:N1723S,M2-1:S176P,M2-2:Y26C,N:V352A,P:L55P
NA	ON237271.1	A	NA	2015	Argentina	A.D.5	GA2.3.5	15220	0.998752	T66A,A67G,C90T,C183T,G510A,A940C,A1009G,C1012T,C1036T,G1050A,T1359C,A1680C,C1788T,C1806T,T2165C,G2298C,A2392G,T2481C,T2611C,A2695G,A2940G,T3109C,C3125T,T3163C,C3168T,T3178C,T3181C,A3184G,C3306T,G3402A,T3483C,A3564G,C3624T,T3807C,C3927T,T4020C,T4028C,C4037T,T4043C,T4056C,T4065C,T4080C,T4090C,T4168C,T4198G,A4239G,G4240T,G4244A,A4361C,C4440A,T4497C,A4504G,C4536T,A4720G,C4863T,C4913T,C4919T,T4936C,C4…	2300-2301,4592			F:T122A,G:P71L,G:P88S,G:H90Y,G:L101F,G:I134K,G:P206Q,G:G224E,G:S243I,G:L248I,G:G254R,G:P256L,G:K262E,G:I265L,G:D284G,G:V303A,G:Y304H,G:T305I,G:L310P,L:P171L,L:R256K,L:Y598H,L:L1438Q,L:T1454S,L:N1723G,L:G1731D,L:C1733S,L:V1941A,L:K1967N,M2-1:S176P,M2-1:D183G,M2-2:Y26C,M2-2:S46N,N:V352A,P:L55P,P:K208R
NA	ON237272.1	A	NA	2015	Argentina	A.D.2	GA2.3.5	15220	0.998752	T66A,A67G,C1012T,G1050A,T1359C,T1659C,T1668C,T1761C,C1788T,C1806T,T2165C,C2368T,A2392G,T2481C,A2614C,A2695G,C3099T,T3109C,T3135C,T3136C,T3163C,C3168T,T3178C,T3181C,A3184G,C3306T,T3321A,T3483C,A3564G,A3711G,T3807C,C3927T,C4037T,C4039T,T4056C,T4198G,G4244A,A4361C,C4440A,A4453G,T4497C,C4863T,A4893G,C4919T,T4936C,C4952T,C5040A,C5308A,G5322A,C5374A,G5379T,A5444C,C5472T,A5502G,C5544T,G5558A,T5682C,A605…	15053	7586:AA		G:P71L,G:N81S,G:H90Y,G:L101F,G:T130K,G:G224E,G:S243I,G:I265L,G:P274L,G:D284G,G:P298L,G:V303I,L:P171L,L:R256K,L:L1438Q,L:S1593N,L:N1723S,L:G1731D,M2-1:S176P,M2-2:Y26C,M2-2:N43S,N:V352A,P:L55P,SH:N63S
NA	ON237273.1	A	NA	2015	Argentina	A.D.2.2	GA2.3.5	15220	0.998686	T66A,A67G,G1050A,T1359C,C1788T,C1806T,T1911C,T1920C,T1924C,T2165C,A2392G,T2481C,T3163C,T3178C,C3306T,T3483C,A3564G,C3927T,T4001A,C4037T,C4039T,T4181C,T4198G,G4201A,G4244A,A4361C,T4430C,C4440A,T4473C,T4497C,C4609A,T4739C,T4783C,C4919T,T4936C,C4952T,C5122T,G5322A,C5374A,A5444C,A5502G,C6059T,C6140T,T6329C,T6668C,T6962C,T7007C,G7388A,A7487C,T7529C,T7542C,A7807T,T8165C,A8269G,A8345G,T8393C,C9015T,C904…	3213	3183:G		G:H90Y,G:L101F,G:G224E,G:I265L,G:D284G,L:P171L,L:R256K,L:S1250G,L:L1438Q,L:I1482M,L:N1723S,L:R1872K,M2-1:S176P,M2-2:Y26C,N:V352A,P:L55P			T4863C,T5472C,C8081T
NA	ON237289.1	A	NA	2016	Argentina	A.D.2.2.1	GA2.3.5	15225	0.99908	C627A,G1050A,C1344T,T1359C,T2165C,T2481C,A3184G,C3306T,A3564G,C3927T,C3984T,C4037T,C4039T,T4125A,G4244A,A4361C,T4497C,C4688T,C4863T,C4919T,T4936C,C4952T,A5261G,A5372C,C5374A,A5502G,T5576A,T6329C,T6668C,C6989T,A7487C,T8165C,A8269G,T10316C,A12100G,T12844A,A13699G,T14030C,C14417T,G15206A,T15221C				G:P71L,G:H90Y,G:L101F,G:K204E,G:T241P,G:D284G,G:Y309N,L:E1190G,L:L1438Q,L:N1723S,M2-1:S176P,M2-2:Y26C,N:V352A,NS2:P10Q,P:L55P
NA	ON237294.1	A	NA	2016	Argentina	A.D.2.2.1	GA2.3.5	15224	0.99908	C627A,G1050A,C1344T,T1359C,T1782A,T2165C,T2481C,A3184G,C3306T,A3564G,C3927T,C4037T,C4039T,T4125A,C4176T,G4244A,A4361C,T4497C,C4688T,C4863T,C4919T,T4936C,C4952T,A5372C,C5374A,A5502G,T5576A,T6329C,T6668C,A7487C,T8165C,A8269G,G9068A,G9269A,T12844A,A13699G,T14030C,C14417T,G15206A,T15221C		3213:A		G:P71L,G:H90Y,G:L101F,G:T241P,G:D284G,G:Y309N,L:L1438Q,L:N1723S,M2-1:S176P,M2-2:Y26C,N:V352A,NS2:P10Q,P:L55P
NA	ON237295.1	A	NA	2017	Argentina	A.D.2.2.1	GA2.3.5	15220	0.998686	G1050A,T1359C,T1671C,T2165C,T2481C,A3086G,C3143T,C3252T,C3306T,C3525T,A3564G,C3927T,C4037T,C4039T,G4244A,A4361C,T4497C,C4863T,C4919T,T4936C,C4952T,C5355T,C5359T,C5374A,A5502G,C5719T,A5959G,T6242C,T6329C,T6668C,A6740T,G7354A,A7487C,T8165C,A8269G,C11663T,G12416A,T12844A,C12997T,T13109C,G13193A,A13699G,G13850A,C14966T,A15082G,A15110T,G15190A,G15206A				F:T8I,F:N88S,F:R553K,G:P71L,G:H90Y,G:L101F,G:T235I,G:D284G,L:L1438Q,L:T1489I,L:N1723S,M2-1:S176P,M2-2:Y26C,N:V352A,P:L55P			G3184A
NA	ON237320.1	A	NA	2017	Argentina	A.D.5	GA2.3.5	15225	0.99954	T66A,A67G,C90T,C183T,C622T,A940C,C990A,A1009G,C1012T,A1021G,T1028C,G1050A,A1051C,T1359C,T1380C,T1422C,T1443C,C1788T,C1806T,T2165C,G2298A,A2392G,T2481C,A2695G,C2911T,C3061T,T3109C,C3125T,T3163C,C3168T,T3178C,T3181C,A3184G,C3306T,T3483C,A3564G,C3624T,A3642C,T3807C,T3909C,C3927T,T4020C,T4028C,C4037T,T4056C,T4065C,T4080C,T4090C,T4136C,T4168C,T4181C,T4198G,G4244A,A4361C,C4400T,C4440A,C4486T,T4497C,T45…	4592			F:L3S,F:T122A,G:P71L,G:H90Y,G:L101F,G:I134K,G:K205N,G:P206Q,G:G224E,G:S243I,G:L248I,G:K262E,G:I265L,G:D284G,G:V303A,G:Y304H,G:L310P,G:T319I,G:T320A,L:P171L,L:D174G,L:R256K,L:Q351R,L:Y598H,L:L1175M,L:L1438Q,L:N1723G,L:G1731D,L:K1749E,L:V1943D,M2-1:S176P,M2-2:T1M,M2-2:Y26C,M2-2:S46N,N:V352A,P:L55P
NA	ON237343.1	A	NA	2017	Argentina	A.D.1	GA2.3.5	15222	0.999343	T66A,A67G,C90T,C183T,G198A,T249A,T316C,C528T,G551A,G602A,G664A,C691T,T697C,G1000A,C1012T,T1048C,G1050A,T1242C,T1330C,T1359C,G1662A,T1668C,T1671C,C1788T,C1806T,T1980C,T2165C,A2392G,T2481C,A2695G,C2701T,T3109C,C3125T,T3163C,C3168T,A3169T,T3178C,T3181C,A3184G,C3306T,G3354A,T3483C,A3564G,T3612C,C3624T,T3807C,C3927T,A4033C,C4037T,C4039T,C4049T,T4175A,C4176T,T4196C,T4198G,G4244A,T4254C,T4286C,A4361C,C4…	4592	2299:G		G:P71L,G:H90Y,G:L101F,G:G106E,G:I134K,G:L142S,G:G224E,G:S243I,G:K262E,G:I265L,G:D284G,G:Y304H,G:T320A,L:S100L,L:I139V,L:N143D,L:P171L,L:T179S,L:R256K,L:Y598H,L:L1438Q,L:I1653V,L:K1661N,L:N1723S,L:E1725G,L:G1731D,M:M43I,M2-1:T104A,M2-1:S176P,M2-2:Y26C,M2-2:S46N,N:V352A,NS2:D2N,P:L55P			T4587A
NA	ON237349.1	A	NA	2017	Argentina	A.D.1	GA2.3.5	15220	0.998752	T66A,A67G,C90T,C183T,G198A,T249A,T316C,C528T,G551A,G602A,G664A,C691T,T697C,G1000A,C1012T,T1048C,G1050A,T1242C,T1330C,T1359C,G1662A,T1668C,T1671C,C1788T,C1806T,T1980C,T2165C,A2392G,T2481C,A2695G,C2701T,T3109C,C3125T,T3163C,C3168T,A3169T,T3178C,T3181C,A3184G,C3306T,G3354A,T3483C,A3564G,T3612C,T3807C,C3927T,A4033C,C4037T,C4039T,C4049T,T4175A,C4176T,T4196C,T4198G,G4244A,T4254C,T4286C,A4361C,C4440A,T4…	4592	2299:G,3215:AAGA		F:V544A,G:P71L,G:H90Y,G:L101F,G:G106E,G:I134K,G:L142S,G:G224E,G:S243I,G:K262E,G:I265L,G:D284G,G:Y304H,G:T320A,L:S100L,L:I139V,L:N143D,L:P171L,L:T179S,L:R256K,L:Y598H,L:L1438Q,L:I1653V,L:K1661N,L:N1723S,L:E1725G,L:G1731D,M:M43I,M2-1:T104A,M2-1:S176P,M2-2:Y26C,M2-2:S46N,N:V352A,NS2:D2N,P:L55P			T4587A
NA	OP320399.1	A	NA	2020	Philippines	A.D.5.3	GA2.3.5	15208	0.998883	G1A,T66A,A67G,C90T,T106C,C183T,A201G,T463C,G664A,T886C,A940C,A1009G,C1012T,G1050A,T1317C,T1320C,T1359C,A1605G,T1668C,C1788T,C1806T,T1851C,C1885A,G1971A,T2165C,G2280A,C2377T,A2392G,C2395T,C2449T,T2481C,A2695G,A2923G,T3010C,T3109C,C3158T,T3163C,C3168T,T3178C,T3181C,A3184G,C3306T,T3483C,A3564G,C3624T,A3642C,T3807C,A3897G,T3909C,C3927T,T4020C,T4028C,C4037T,T4043C,T4056C,T4065C,T4080C,T4090C,C4104A,T4…	459215117	0:GC		F:L15F,F:T122A,G:R15K,G:P71L,G:H90Y,G:L101F,G:I134K,G:P206Q,G:G224E,G:S243I,G:L248I,G:K262E,G:I265L,G:P276Q,G:V303A,G:Y304H,G:L310P,G:L314P,G:T320A,L:P171L,L:T179A,L:R256K,L:Y598H,L:L1438Q,L:N1723G,L:E1725G,L:G1731D,L:V1943D,M2-1:K52R,M2-1:S176P,M2-2:Y26C,M2-2:S46N,M2-2:D64E,N:V352A,P:L55P
NA	OP744450.1	A	NA	2021	Kenya	A.D.5	GA2.3.5	15014	0.968736	T463C,G664A,T886C,A940C,A1009G,C1012T,G1050A,T1320C,T1359C,T1398C,A1500G,A1605G,T1668C,C1788T,C1806T,T1851C,C1885A,G1971A,T2165C,G2298A,C2377T,A2383G,A2392G,C2395T,C2449T,T2481C,T2608C,A2695G,A2845C,A2923G,T3010C,T3109C,C3140T,T3163C,C3168T,T3178C,T3181C,A3184G,C3303T,C3306T,T3483C,A3564G,C3624T,A3642C,A3695G,T3807C,A3897G,T3909C,C3927T,T4020C,T4028C,C4037T,T4043C,T4056C,T4065C,T4080C,T4090C,C410…	4592,5444-5515	547:AA		F:L15F,F:T122A,G:P71L,G:H90Y,G:L101F,G:V131I,G:I134K,G:R151H,G:P206Q,G:G224E,G:S243I,G:L248I,G:P300Q,G:L310P,G:T320A,G:*322W,L:P171L,L:T179A,L:R256K,L:Y598H,L:L1438Q,L:N1723G,L:E1725G,L:G1731D,L:K1736E,L:V1943D,M:K157R,M2-1:K52R,M2-1:S176P,M2-2:Y26C,M2-2:S46N,N:V352A,P:L55P	G:I265-,G:H266-,G:S267-,G:T268-,G:T269-,G:S270-,G:E271-,G:G272-,G:Y273-,G:P274-,G:S275-,G:P276-,G:S277-,G:Q278-,G:V279-,G:Y280-,G:T281-,G:T282-,G:S283-,G:D284-,G:Q285-,G:E286-,G:E287-,G:T288-
NA	OP890338.1	A	NA	2022	USA	A.D.5.2	GA2.3.5	15225	1	T66A,A67G,C90T,C183T,T246C,A253G,T697C,A940T,A1009G,C1012T,A1021G,T1028C,G1050A,A1051C,A1078G,G1233A,G1248A,T1254C,T1281C,T1359C,G1368A,T1380C,T1422C,T1443C,T1591C,C1677T,C1788T,T1803C,C1806T,T2064C,A2079G,T2165C,G2298A,A2392G,T2481C,C2509T,C2523T,C2542T,A2695G,C3061T,T3109C,T3136C,T3163C,C3168T,T3178C,C3180A,T3181C,A3184G,T3195C,C3306T,A3442C,T3483C,A3564G,C3624T,A3642T,C3714T,T3807C,A3825G,T390…	4592,7516-7518	0:GCGTACAACAAACTTGC,15225:GTTTTTAACACTTTTTTTCTCGT		F:A103T,F:T122A,F:T324I,F:P389L,G:A57V,G:P71L,G:H90Y,G:L101F,G:I134K,G:P206Q,G:K209R,G:G224E,G:G232R,G:T235I,G:S243I,G:L248I,G:K262E,G:I265L,G:D284G,G:V303A,G:Y304H,G:L310P,G:T319I,G:T320A,L:P171L,L:R256K,L:Y598H,L:L1251S,L:L1438Q,L:N1723G,L:E1725G,L:G1731D,L:A1927T,L:V1943D,M:M73L,M2-1:R3Q,M2-1:S176P,M2-2:S46N,N:V352A,NS1:S62G,P:L55P,P:T69I			T565A,A1395G,A5653G,A7783G,G11340A,A13179G,A15115T
NA	OP890339.1	A	NA	2022	USA	A.D.5.2	GA2.3.5	15225	1	C41T,T66A,A67G,C90T,C183T,T246C,T697C,A940C,A1009G,C1012T,A1021G,T1028C,G1050A,A1051C,A1078G,G1248A,T1254C,T1281C,T1359C,G1368A,T1380C,T1422C,T1443C,C1677T,C1788T,C1806T,T2064C,T2165C,A2392G,A2428G,T2481C,C2509T,C2523T,A2695G,C3061T,T3109C,T3136C,T3163C,C3168T,T3178C,C3180A,T3181C,A3184G,C3306T,A3442C,T3483C,A3564G,C3624T,A3642T,C3714T,T3807C,A3825G,T3909C,C3927T,T4020C,T4028C,T4035C,C4037T,T4047…	4592,7516-7518	0:CAACAAACTTGC,15225:GTTTTTAACACTTTTTTTCTCGT		F:A103T,F:T122A,G:A57V,G:P71L,G:H90Y,G:L101F,G:I134K,G:P206Q,G:K209R,G:G224E,G:T235I,G:S243I,G:L248I,G:K262E,G:I265L,G:G272D,G:D284G,G:V303A,G:Y304H,G:L310P,G:T319I,G:T320A,L:P171L,L:R256K,L:Y598H,L:G1143S,L:L1438Q,L:N1723G,L:E1725G,L:G1731D,L:A1927T,L:V1943D,M:M73L,M2-1:S176P,M2-2:S46N,N:V352A,P:L55P,P:T69I			T1026A,T5091C,T11430A
NA	OQ171929.1	A	NA	2022	USA	A.D.5.2	GA2.3.5	15169	0.996322	T66A,A67G,C90T,C183T,T246C,C379A,T697C,T886C,T905C,T922C,A940C,A1008C,A1009G,C1012T,A1021G,T1028C,C1036T,G1050A,A1051C,A1078G,G1248A,T1254C,T1281C,T1359C,G1368A,T1380C,T1422C,T1443C,T1668C,C1677T,C1788T,C1806T,G1872A,G1992A,T2064C,T2165C,G2207A,A2392G,T2481C,C2509T,C2523T,T2530C,T2551C,A2695G,T3007C,C3061T,T3109C,T3136C,T3163C,C3168T,T3178C,C3180A,T3181C,A3184G,C3306T,A3442C,T3483C,A3564G,C3624T,…	4592,7516-7518	0:CAACAAACTTGC		F:A103T,F:T122A,G:A57V,G:P71L,G:H90Y,G:L101F,G:I134K,G:P206Q,G:K209R,G:G224E,G:T235I,G:S243I,G:L248I,G:K262E,G:I265L,G:D284G,G:V303A,G:Y304H,G:T306A,G:L310P,G:T319I,G:T320A,L:P171L,L:T179A,L:S216N,L:R256K,L:Y598H,L:L1438Q,L:N1723G,L:E1725G,L:G1731D,L:V1865M,L:A1927T,L:V1943D,M:M73L,M:A228S,M2-1:S176P,M2-2:S46N,N:V352A,N:S366N,NS1:L104I,P:L55P,P:T69I
NA	OR601480.1	A	NA	2023	USA	A.D.5.3	GA2.3.5	15222	0.997898	T66A,A67G,C90T,C183T,A201G,T463C,C480T,G664A,C769T,T886C,A940C,A1009G,C1012T,G1050A,C1173T,T1320C,T1359C,A1605G,T1668C,C1788T,C1806T,T1851C,C1885A,G1971A,T2165C,C2377T,A2392G,C2395T,C2449T,T2481C,A2560G,A2923G,A2938G,T3010C,C3071T,T3109C,C3158T,T3163C,C3168T,T3178C,A3179G,T3181C,A3264T,C3306T,T3483C,A3564G,C3624T,A3642C,T3807C,A3897G,T3909C,C3927T,C4004T,T4020C,T4028C,C4037T,T4043C,C4045T,T4056C,…	4592			F:L15F,F:T100S,F:T122A,G:L35I,G:I41F,G:P71L,G:A79V,G:H90Y,G:L101F,G:S128F,G:I134K,G:I141M,G:P206Q,G:T220A,G:K223R,G:G224E,G:N242Y,G:S243I,G:L248I,G:K262E,G:P276Q,G:E287V,G:T292I,G:V303A,G:Y304H,G:L310P,G:L314P,G:T320A,L:P171L,L:T179A,L:R256K,L:V335I,L:Y598H,L:L1438Q,L:N1723G,L:E1725G,L:G1731D,L:V1943D,M2-1:K52R,M2-1:I84L,M2-1:S176P,M2-2:Y26C,M2-2:S46N,M2-2:D64E,N:V352A,P:L55P
EPI_ISL_19533209	RV00279	A	18.9	2023	CA-SK	A.D.5.2	GA2.3.5	15171	0.993563	T66A,A67G,C90T,C183T,T246C,A369G,T697C,A940C,A1009G,C1012T,A1021G,T1028C,G1050A,A1051C,A1078G,A1197T,G1248A,T1254C,T1281C,T1359C,G1368A,T1380C,T1422C,T1443C,C1677T,A1743G,C1788T,C1806T,T2064C,T2165C,A2392G,T2481C,C2509T,C2523T,A2695G,C3061T,T3109C,T3136C,T3163C,C3168T,T3178C,C3180A,T3181C,A3184G,C3306T,A3442C,T3483C,C3552T,A3564G,C3624T,A3642T,C3714T,G3730A,T3807C,A3825G,T3909C,C3927T,T4020C,T402…	4591-4592,7516-7518	2297:A,5625:NN		F:A103T,F:A107V,F:T122A,G:A57V,G:P71L,G:H90Y,G:L101F,G:I134K,G:P206Q,G:K209R,G:G224E,G:V225A,G:T235I,G:S243I,G:L248I,G:G254R,G:K262E,G:I265L,G:D284G,G:V303A,G:Y304H,G:L310P,G:T319I,G:T320E,L:P171L,L:R256K,L:Y598H,L:L1438Q,L:N1723G,L:E1725G,L:G1731D,L:A1927T,L:V1943D,M:M73L,M:V169I,M2-1:S176P,M2-2:S46N,N:V352A,P:L55P,P:T69I			T5203C,G8345A
EPI_ISL_19533210	RV00280	A	24.8313	2023	CA-SK	A.D.5.2	GA2.3.5	15171	0.993563	T66A,A67G,C90T,C183T,T246C,A369G,T697C,A940C,A1009G,C1012T,A1021G,T1028C,G1050A,A1051C,A1078G,A1197T,G1248A,T1254C,T1281C,T1359C,G1368A,T1380C,T1422C,T1443C,C1677T,C1788T,C1806T,C1932T,T2064C,T2165C,A2392G,T2481C,C2509T,C2523T,A2679G,A2695G,C3061T,T3109C,T3136C,T3163C,C3168T,T3178C,C3180A,T3181C,A3184G,C3306T,A3442C,T3483C,C3552T,A3564G,C3624T,A3642T,C3714T,T3807C,A3825G,T3909C,C3927T,T4020C,T402…	3213,4592,7516-7518	2297:A,5625:NN		F:A103T,F:T122A,G:A57V,G:P71L,G:H90Y,G:L101F,G:I134K,G:P206Q,G:K209R,G:G224E,G:T235I,G:S243I,G:L248I,G:G254R,G:K262E,G:I265L,G:D284G,G:V303A,G:Y304H,G:L310P,G:T319I,G:T320A,L:P171L,L:R256K,L:Y598H,L:T1236I,L:L1438Q,L:N1723G,L:E1725G,L:G1731D,L:A1927T,L:V1943D,M:M73L,M2-1:S176P,M2-2:S46N,N:V352A,P:L55P,P:T69I,P:E121G			G8345A
EPI_ISL_19533211	RV00281	A	17.426	2023	CA-SK	A.D.5.2	GA2.3.5	15171	0.993563	T66A,A67G,C90T,C183T,T246C,A369G,T697C,A940C,A1009G,C1012T,A1021G,T1028C,G1050A,A1051C,A1078G,A1197T,G1248A,T1254C,T1281C,T1359C,G1368A,T1380C,T1422C,T1443C,C1677T,A1743G,C1788T,C1806T,T2064C,T2165C,A2392G,T2481C,C2509T,C2523T,A2695G,C3061T,T3109C,T3136C,T3163C,C3168T,T3178C,C3180A,T3181C,A3184G,C3306T,A3442C,T3483C,C3552T,A3564G,C3624T,A3642T,C3714T,T3807C,A3825G,T3909C,C3927T,T4020C,T4028C,C403…	4592,7516-7518	2297:A,5625:NN		F:A103T,F:T122A,G:A57V,G:P71L,G:H90Y,G:L101F,G:I134K,G:P206Q,G:K209R,G:G224E,G:T235I,G:S243I,G:L248I,G:G254R,G:K262E,G:I265L,G:D284G,G:V303A,G:Y304H,G:L310P,G:T319I,G:T320E,L:P171L,L:R256K,L:Y598H,L:L1438Q,L:N1723G,L:E1725G,L:G1731D,L:A1927T,L:V1943D,M:M73L,M2-1:S176P,M2-2:S46N,N:V352A,P:L55P,P:T69I			G8345A
EPI_ISL_19533212	RV00282	A	31.1833	2023	CA-SK	A.D.5.2	GA2.3.5	15171	0.993563	T66A,A67G,C90T,T169C,C183T,T246C,A369G,T697C,A940C,A1009G,C1012T,A1021G,T1028C,G1050A,A1051C,A1078G,A1197T,G1248A,T1254C,T1281C,T1359C,G1368A,T1380C,T1422C,T1443C,C1677T,C1788T,C1806T,T2064C,T2165C,A2392G,T2481C,C2509T,C2523T,A2695G,C3061T,T3109C,T3136C,T3163C,C3168T,T3178C,C3180A,T3181C,A3184G,C3306T,A3442C,T3483C,C3552T,A3564G,C3624T,A3642T,C3714T,T3807C,A3825G,T3909C,C3927T,T4020C,T4028C,C4037…	4592,7516-7518	2297:A,5625:NN		F:F22L,F:A103T,F:T122A,G:A57V,G:P71L,G:H90Y,G:L101F,G:I134K,G:P206Q,G:K209R,G:G224E,G:T235I,G:S243I,G:L248I,G:G254R,G:K262E,G:I265L,G:D284G,G:V303A,G:Y304H,G:L310P,G:T319I,G:T320A,L:P171L,L:R256K,L:Y598H,L:L1438Q,L:N1723G,L:E1725G,L:G1731D,L:A1927T,L:V1943D,M:M73L,M2-1:S176P,M2-2:S46N,M2-2:Q53K,N:V352A,P:L55P,P:T69I			T5780C,G8345A
EPI_ISL_19533213	RV00283	A	30.3145	2023	CA-SK	A.D.5.2	GA2.3.5	15171	0.993563	T66A,A67G,C90T,C183T,T246C,A369G,T697C,A940C,A1009G,C1012T,A1021G,T1028C,G1050A,A1051C,A1078G,A1197T,G1248A,T1254C,T1281C,T1359C,G1368A,T1380C,T1422C,T1443C,C1677T,C1788T,C1806T,T2064C,T2165C,A2392G,T2481C,C2509T,C2523T,A2695G,C3061T,T3109C,T3136C,T3163C,C3168T,T3178C,C3180A,T3181C,A3184G,C3306T,A3442C,T3483C,C3552T,A3564G,C3624T,A3642T,C3714T,T3807C,A3825G,T3909C,C3927T,T4020C,T4028C,C4037T,T405…	4592,7516-7518	2299:G,5625:NN		F:A103T,F:T122A,G:A57V,G:P71L,G:H90Y,G:L101F,G:I134K,G:P206Q,G:K209R,G:G224E,G:T235I,G:S243I,G:L248I,G:G254R,G:K262E,G:I265L,G:D284G,G:V303A,G:Y304H,G:L310P,G:T319I,G:T320E,L:P171L,L:R256K,L:Y598H,L:L1438Q,L:N1723G,L:E1725G,L:G1731D,L:A1927T,L:V1943D,M:M73L,M2-1:S176P,M2-2:S46N,N:V352A,P:L55P,P:T69I			G8345A
EPI_ISL_19533214	RV00284	A	27.1045	2023	CA-SK	A.D.5.2	GA2.3.5	15171	0.993563	T66A,A67G,C90T,C183T,T246C,T697C,A940C,A1009G,C1012T,A1021G,T1028C,G1050A,A1051C,A1078G,G1248A,T1254C,T1281C,T1359C,G1368A,T1380C,T1422C,T1443C,C1677T,C1788T,C1806T,T2064C,T2165C,A2392G,T2481C,C2509T,C2523T,A2695G,G2907A,C3061T,T3109C,T3136C,T3163C,C3168T,T3178C,C3180A,T3181C,A3184G,C3306T,T3393C,A3442C,T3483C,C3501T,A3564G,C3624T,A3642T,C3714T,T3807C,A3825G,T3909C,C3927T,T4020C,T4028C,C4037T,T40…	4592,7516-7518	2297:A,5625:NN		F:A103T,F:T122A,G:A57V,G:P71L,G:H90Y,G:G98E,G:L101F,G:I134K,G:P206Q,G:K209R,G:G224E,G:T235I,G:S243I,G:L248I,G:K262E,G:I265L,G:D284G,G:V303A,G:Y304H,G:L310P,G:T319I,G:T320A,L:P171L,L:R256K,L:Y598H,L:L1438Q,L:N1723G,L:E1725G,L:G1731D,L:D1845N,L:A1927T,L:V1943D,M:M73L,M2-1:S176P,M2-2:S46N,N:V352A,P:L55P,P:T69I,P:R197K			T5308C
EPI_ISL_19533215	RV00285	A	29.5827	2023	CA-SK	A.D.1.5	GA2.3.5	15171	0.993563	T66A,A67G,C90T,C183T,G198A,A321G,A351G,G551A,C622T,G664A,T697C,A748G,T928C,T945C,G1000A,C1012T,T1019C,T1032C,T1048C,G1050A,T1224C,T1359C,G1662A,T1668C,T1671C,C1788T,T1791C,C1806T,T1882C,T1911C,T1920C,T1980C,T2165C,A2392G,T2481C,A2695G,G2782A,C2860T,C3023T,T3109C,C3125T,C3148A,T3163C,C3168T,A3169T,T3178C,T3181C,A3184G,C3306T,C3351T,G3354A,G3423A,T3483C,A3564G,T3612C,C3624T,T3756C,T3807C,C4037T,C40…	41747555	2299:G,4592:A,5625:NN		F:V127I,G:A57T,G:P71L,G:H90Y,G:S100N,G:L101F,G:S102P,G:I134K,G:L142S,G:G224V,G:S243I,G:L247P,G:K262E,G:I265L,G:S270P,G:Y280H,G:D284G,G:S294P,G:Y304H,G:T319I,G:T320A,L:N143D,L:P171L,L:T179S,L:R256K,L:Y598H,L:M1225I,L:L1438Q,L:I1653V,L:K1661N,L:N1719K,L:N1723S,L:E1725G,L:G1731D,M:M43I,M2-1:N174S,M2-1:S176P,M2-1:T180A,M2-2:T1M,M2-2:Y26C,M2-2:S46N,N:V352A,NS2:I116T,P:L55P			G3663A,T4587A,G8183A,A10124G
EPI_ISL_19533216	RV00287	A	24.3462	2023	CA-SK	A.D.5.2	GA2.3.5	15171	0.993563	T66A,A67G,C90T,C183T,T246C,T697C,A940C,A1009G,C1012T,A1021G,T1028C,G1050A,A1051C,A1078G,G1248A,T1254C,T1281C,T1359A,G1368A,T1380C,T1422C,T1443C,C1677T,C1788T,C1806T,T1911C,T2064C,T2165C,A2392G,T2481C,A2491T,T2505C,C2509T,C2523T,C2542T,A2695G,C3061T,T3109C,T3136C,T3163C,C3168T,T3178C,C3180A,T3181C,A3184G,C3306T,A3442C,T3483C,A3564G,C3624T,A3642T,C3714T,T3807C,A3825G,T3909C,C3927T,T4020C,T4028C,C40…	4592,7516-7518	2297:A,5625:NN		F:A103T,F:T122A,F:T324I,G:A57V,G:P71L,G:H90Y,G:L101F,G:I134K,G:P206Q,G:K209R,G:G224E,G:T235I,G:S243I,G:L248I,G:K262E,G:I265L,G:D284G,G:P300S,G:V303A,G:Y304H,G:L310P,G:T319I,G:T320A,L:P171L,L:R256K,L:K529Q,L:Y598H,L:L1438Q,L:N1723G,L:E1725G,L:G1731D,L:A1927T,L:V1943D,M:M73L,M2-1:S176P,M2-1:D186N,M2-2:S46N,N:V352A,P:L55P,P:I63T,P:T69I
EPI_ISL_19533217	RV00288	A	18.6479	2023	CA-SK	A.D.5.2	GA2.3.5	15171	0.993563	T66A,A67G,C90T,C183T,T246C,A369G,T697C,A940C,A1009G,C1012T,A1021G,T1028C,G1050A,A1051C,A1078G,A1197T,G1248A,T1254C,T1281C,T1359C,G1368A,T1380C,T1422C,T1443C,C1677T,A1743G,C1788T,C1806T,T2064C,T2165C,A2392G,T2481C,C2509T,C2523T,A2695G,C3061T,T3109C,T3136C,T3163C,C3168T,T3178C,C3180A,T3181C,A3184G,C3306T,A3442C,T3483C,C3552T,A3564G,C3624T,A3642T,C3714T,G3730A,T3807C,A3825G,T3909C,C3927T,T4020C,T402…	4591-4592,7516-7518	2297:A,5625:NN		F:A103T,F:A107V,F:T122A,G:A57V,G:P71L,G:H90Y,G:L101F,G:I134K,G:P206Q,G:K209R,G:G224E,G:V225A,G:T235I,G:S243I,G:L248I,G:G254R,G:K262E,G:I265L,G:D284G,G:V303A,G:Y304H,G:L310P,G:T319I,G:T320E,L:P171L,L:R256K,L:Y598H,L:L1438Q,L:N1723G,L:E1725G,L:G1731D,L:A1927T,L:V1943D,M:M73L,M:V169I,M2-1:S176P,M2-2:S46N,N:V352A,P:L55P,P:T69I			T5203C,G8345A
EPI_ISL_19533218	RV00289	A	20.4869	2023	CA-SK	A.D.5.2	GA2.3.5	15171	0.993563	T66A,A67G,C90T,C183T,T246C,T685C,T697C,A940C,A1009G,C1012T,A1021G,T1028C,G1050A,A1051C,A1078G,A1197T,G1248A,T1254C,T1281C,T1359C,G1368A,T1380C,T1422C,T1443C,A1623G,C1677T,C1788T,C1806T,T2064C,T2165C,A2392G,T2481C,C2509T,C2523T,A2695G,C3061T,T3109C,T3136C,T3163C,T3166C,C3168T,T3178C,C3180A,T3181C,A3184G,C3306T,A3442C,T3483C,C3552T,A3564G,C3624T,A3642T,C3714T,T3807C,A3825G,T3909C,C3927T,T4020C,T402…	4592,7516-7518	2297:A,5625:NN		F:A103T,F:T122A,G:A57V,G:P71L,G:H90Y,G:L101F,G:I134K,G:P206Q,G:K209R,G:G224E,G:T235I,G:S243I,G:L248I,G:G254R,G:K262E,G:I265L,G:D284G,G:V303A,G:Y304H,G:L310P,G:T319I,G:T320A,L:P171L,L:R256K,L:Y598H,L:L1438Q,L:N1723G,L:E1725G,L:G1731D,L:A1927T,L:V1943D,M:M73L,M2-1:S176P,M2-2:K34N,M2-2:S46N,N:V352A,P:L55P,P:T69I			G8345A
EPI_ISL_19533219	RV00290	A	24.1054	2023	CA-SK	A.D.5.2	GA2.3.5	15171	0.993563	T66A,A67G,C90T,C183T,T246C,A369G,T697C,A940C,A1009G,C1012T,A1021G,T1028C,G1050A,A1051C,A1078G,A1197T,G1248A,T1254C,T1281C,T1359C,G1368A,T1380C,T1422C,T1443C,C1677T,A1743G,C1788T,C1806T,T2064C,T2165C,A2392G,T2481C,C2509T,C2523T,A2695G,C3061T,T3109C,T3136C,T3163C,C3168T,T3178C,C3180A,T3181C,A3184G,C3306T,A3442C,T3483C,C3552T,A3564G,C3624T,A3642T,C3714T,T3807C,A3825G,T3909C,C3927T,T4020C,T4028C,C403…	4592,7516-7518	2297:A,5625:NN		F:A103T,F:A107V,F:T122A,G:A57V,G:P71L,G:H90Y,G:L101F,G:I134K,G:P206Q,G:K209R,G:G224E,G:V225A,G:T235I,G:S243I,G:L248I,G:G254R,G:K262E,G:I265L,G:D284G,G:V303A,G:Y304H,G:L310P,G:T319I,G:T320E,L:P171L,L:R256K,L:Y598H,L:L1438Q,L:N1723G,L:E1725G,L:G1731D,L:A1927T,L:V1943D,M:M73L,M2-1:S176P,M2-2:S46N,N:V352A,P:L55P,P:T69I			T5203C,G8345A
EPI_ISL_19533220	RV00292	A	24.5102	2023	CA-SK	A.D.5.2	GA2.3.5	15171	0.993563	T66A,A67G,C90T,C183T,T246C,A369G,T697C,A940C,A1009G,C1012T,A1021G,T1028C,G1050A,A1051C,A1078G,A1197T,G1248A,T1254C,T1281C,T1359C,G1368A,T1380C,T1422C,T1443C,C1677T,A1743G,C1788T,C1806T,T2064C,T2165C,A2392G,T2481C,C2509T,C2523T,A2695G,C3061T,T3109C,T3136C,T3163C,C3168T,T3178C,C3180A,T3181C,A3184G,C3306T,A3442C,T3483C,C3552T,A3564G,C3624T,A3642T,C3714T,T3807C,A3825G,T3909C,C3927T,T4020C,T4028C,C403…	4592,7516-7518	2297:A,5625:NN		F:A103T,F:A107V,F:T122A,G:A57V,G:P71L,G:H90Y,G:L101F,G:I134K,G:P206Q,G:K209R,G:G224E,G:V225A,G:T235I,G:S243I,G:L248I,G:G254R,G:K262E,G:I265L,G:D284G,G:V303A,G:Y304H,G:L310P,G:T319I,G:T320E,L:P171L,L:R256K,L:Y598H,L:L1438Q,L:N1723G,L:E1725G,L:G1731D,L:A1927T,L:V1943D,M:M73L,M2-1:S176P,M2-2:S46N,N:V352A,P:L55P,P:T69I			T5203C,G8345A
EPI_ISL_19533221	RV00293	A	20.3003	2023	CA-SK	A.D.5.2	GA2.3.5	15171	0.993498	T66A,A67G,C90T,C183T,T246C,A369G,T697C,A940C,A1009G,C1012T,A1021G,T1028C,G1050A,A1051C,A1078G,A1197T,G1248A,T1254C,T1281C,T1359C,G1368A,T1380C,T1422C,T1443C,C1677T,A1743G,C1788T,C1806T,T2064C,T2165C,A2392G,T2481C,C2509T,C2523T,A2695G,C3061T,T3109C,T3136C,T3163C,C3168T,T3178C,C3180A,T3181C,A3184G,C3306T,A3442C,T3483C,C3552T,A3564G,C3624T,A3642T,C3714T,T3807C,A3825G,T3909C,C3927T,T4020C,T4028C,C403…	4592,7516-7518	2297:A,5625:NN		F:A103T,F:T122A,G:A57V,G:P71L,G:H90Y,G:L101F,G:I134K,G:P206Q,G:K209R,G:G224E,G:T235I,G:S243I,G:L248I,G:G254R,G:K262E,G:I265L,G:D284G,G:V303A,G:Y304H,G:L310P,G:T319I,G:T320E,L:P171L,L:R256K,L:Y598H,L:L1438Q,L:N1723G,L:E1725G,L:G1731D,L:A1927T,L:V1943D,M:M73L,M2-1:S176P,M2-2:S46N,N:V352A,P:L55P,P:T69I			G8345A
EPI_ISL_19533222	RV00294	A	22.5667	2023	CA-SK	A.D.5.2	GA2.3.5	15171	0.993563	T66A,A67G,C90T,C183T,T246C,A369G,T697C,A940C,A1009G,C1012T,A1021G,T1028C,G1050A,A1051C,A1078G,A1197T,G1248A,T1254C,T1281C,T1359C,G1368A,T1380C,T1422C,T1443C,C1677T,A1743G,C1788T,C1806T,T2064C,T2165C,A2392G,T2481C,C2509T,C2523T,A2695G,C3061T,T3109C,T3136C,T3163C,C3168T,T3178C,C3180A,T3181C,A3184G,C3306T,A3442C,T3483C,C3552T,A3564G,C3624T,A3642T,C3714T,T3807C,A3825G,T3909C,C3927T,T4020C,T4028C,C403…	4592,7516-7518	2297:A,5625:NN		F:A103T,F:T122A,G:A57V,G:P71L,G:H90Y,G:L101F,G:I134K,G:P206Q,G:K209R,G:G224E,G:T235I,G:S243I,G:L248I,G:G254R,G:K262E,G:I265L,G:D284G,G:V303A,G:Y304H,G:L310P,G:T319I,G:T320E,L:P171L,L:R256K,L:Y598H,L:L1438Q,L:N1723G,L:E1725G,L:G1731D,L:A1927T,L:V1943D,M:M73L,M2-1:S176P,M2-2:S46N,N:V352A,P:L55P,P:T69I			G8345A
EPI_ISL_19533223	RV00295	A	27.1411	2016	CA-SK	A.D	GA2.3.5	15171	0.993563	T64C,T66A,A67G,C90T,C183T,T832C,T868C,C998A,C1012T,G1050A,T1359C,A1404T,C1788T,C1806T,T2165C,A2392G,T2481C,A2695G,G2782A,G2806A,G2959A,A3098G,C3100T,T3109C,C3125T,T3163C,C3168T,T3178C,T3181C,A3184G,C3306T,G3354A,T3483C,A3564G,C3624T,T3792C,T3807C,C3927T,C4037T,C4039T,C4054T,T4082C,G4084A,G4137A,T4198G,A4203G,T4212C,A4217T,G4244A,T4254C,A4361C,C4427A,G4433A,C4440A,T4497C,T4522C,C4863T,C4919T,T4936…	4592,7617-7618	2297:A,5625:NN		F:F22S,F:K272M,G:P71L,G:H90Y,G:L101F,G:I134K,G:G224D,G:T241I,G:S243I,G:K253N,G:K262E,G:I265L,G:D284G,G:Y304H,L:V151I,L:P171L,L:R256K,L:Y598H,L:R1186K,L:L1438Q,L:N1723S,L:G1731D,L:S1745L,M:M43I,M2-1:S176P,M2-2:Y26C,M2-2:S46N,N:V352A,P:L55P
EPI_ISL_19533224	RV00296	A	18.775	2016	CA-SK	A.D.2.2	GA2.3.5	15225	0.993629	T66A,A67G,T874C,C937T,G1050A,T1359C,T1756C,C1788T,C1806T,T2165C,A2392G,T2481C,T2554C,C2989T,T3163C,T3178C,C3306T,T3309C,T3483C,A3564G,C3927T,C4037T,C4039T,T4198G,G4244A,A4361C,C4440A,T4497C,C4536T,T4552A,C4858T,C4863T,C4919T,T4936C,C4952T,G5322A,C5374A,A5444C,C5472T,A5502G,C6059T,T6242C,T6329C,T6668C,T7007C,A7487C,T7529C,T7542C,C7548A,A7807T,C8008T,T8081C,T8165C,A8269G,A8345G,C8511T,G8924A,C8954T…		2297:A,15225:NNNNNNNNNNNNNNNNNNNNNNN		G:P71L,G:H90Y,G:L101F,G:G224E,G:I265L,G:P274L,G:D284G,L:P171L,L:R256K,L:L1438Q,L:H1605Y,L:N1723S,L:A1787T,M2-1:S176P,M2-2:Y26C,N:Y216H,N:V352A,P:L55P
EPI_ISL_19533229	RV00301	A	22.8572	2022	CA-MB	A.D.3.1	GA2.3.5	15171	0.993563	T66A,A67G,C90T,C183T,G587T,A615G,C691T,C787A,T844A,C871T,T988C,T989C,C1012T,G1034A,G1050A,G1077A,T1359C,G1368A,G1383A,T1413A,T1422C,G1463A,A1476C,C1788T,C1806T,T1911C,T2165C,G2298A,T2313G,T2481C,C2592T,A2596C,C2650T,A2695G,G2782A,C3051T,T3109C,C3125T,T3127C,T3136C,T3163C,T3174C,T3178C,A3184G,G3255A,C3306T,T3483C,C3501T,G3531A,A3564G,T3606A,C3624T,T3807C,T3909C,C3927T,C4037T,C4039T,G4083A,A4098T,C…	3214-3215,4592	3154:A,5625:NN		F:T12I,F:L20F,F:S276N,G:P71L,G:H90Y,G:L101S,G:T113I,G:V131D,G:I134K,G:R151H,G:N178G,G:G224E,G:V225A,G:P230T,G:S243I,G:S250F,G:H258Q,G:K262E,G:E263K,G:I265L,G:H266L,G:D284G,G:P298L,G:V303I,L:P171L,L:R256K,L:Y598H,L:L835M,L:L1438Q,L:N1723S,L:E1725G,L:G1731D,L:L1746S,L:N1748T,M2-1:S176P,M2-2:Y26C,M2-2:S46N,M2-2:I48L,M2-2:T79A,N:S118N,N:E122D,N:V352A,NS2:N6S,P:L55P,P:T92M,SH:V62I			G13098A
EPI_ISL_19533230	RV00302	A	20.1653	2023	CA-MB	A.D.3.1	GA2.3.5	15171	0.993629	T66A,A67G,C90T,C183T,G587T,C691T,C787A,T844A,C871T,T988C,T989C,C1012T,G1034A,G1050A,G1077A,G1230A,T1359C,G1368A,G1383A,T1413A,T1422C,G1463A,A1476C,C1788T,C1806T,T1911C,T2165C,G2298A,T2313G,T2481C,C2592T,A2596C,C2650T,A2695G,G2782A,C3051T,T3109C,C3125T,T3127C,T3136C,T3163C,T3174C,T3178C,A3184G,G3255A,C3306T,T3483C,C3501T,G3531A,A3564G,T3606A,C3624T,T3807C,T3909C,C3927T,C4037T,C4039T,G4083A,A4098T,…	3214-3215,4592	3154:A		F:T12I,F:L20F,F:S276N,G:P71L,G:H90Y,G:L101S,G:T113I,G:V131D,G:I134K,G:R151H,G:N178G,G:G224E,G:V225A,G:P230T,G:S243T,G:S250L,G:H258Q,G:K262E,G:E263K,G:I265L,G:H266P,G:Y273H,G:Y280H,G:D284G,G:Y297H,G:S301P,G:V303I,G:L310P,G:S311P,G:L314P,G:S316P,L:P171L,L:R256K,L:Y598H,L:L835M,L:L1438Q,L:N1723S,L:E1725G,L:G1731D,L:L1746S,L:S1931N,M2-1:S176P,M2-2:Y26C,M2-2:S46N,M2-2:I48L,M2-2:T79A,N:S118N,N:E122D,N:…			T5028C,T5544C,G6190A,A9475T,A11624G,T11982C,G13098A
EPI_ISL_19533231	RV00305	A	26.1666	2023	CA-MB	A.D.3.1	GA2.3.5	15171	0.993563	T66A,A67G,C90T,C183T,G187A,G587T,C691T,C787A,T844A,C871T,T988C,T989C,C1012T,G1034A,G1050A,G1077A,T1359C,G1368A,G1383A,T1413A,T1422C,G1463A,A1476C,C1788T,C1806T,T1911C,T2165C,G2298A,T2313G,T2481C,C2592T,A2596C,C2650T,A2695G,G2782A,C3051T,T3109C,C3125T,T3127C,T3136C,T3163C,T3174C,T3178C,A3184G,G3255A,C3306T,T3483C,C3501T,G3531A,A3564G,T3606A,C3624T,T3807C,T3909C,C3927T,C4037T,C4039T,G4083A,A4098T,C…	3214-3215,4592	3154:A,5625:NN		F:T12I,F:L20F,F:S276N,G:P71L,G:H90Y,G:L101S,G:T113I,G:V131D,G:I134K,G:R151H,G:N178G,G:G224E,G:V225A,G:P230T,G:S243I,G:S250F,G:H258Q,G:K262E,G:E263K,G:I265L,G:H266L,G:D284G,G:P298L,G:V303I,L:P171L,L:R256K,L:Y598H,L:L835M,L:L1438Q,L:N1723S,L:E1725G,L:G1731D,L:L1746S,M2-1:S176P,M2-2:Y26C,M2-2:S46N,M2-2:I48L,M2-2:T79A,N:S118N,N:E122D,N:V352A,NS1:A40T,P:L55P,P:T92M,SH:V62I			G13098A
EPI_ISL_19533232	RV00308	A	19.9634	2023	CA-MB	A.D.1.5	GA2.3.5	15171	0.993498	T66A,A67G,C90T,C183T,G198A,A321G,A351G,G551A,A591G,C622T,G664A,T697C,A748G,T928C,G1000A,C1012T,T1019C,T1032C,T1048C,G1050A,T1224C,T1359C,G1662A,T1668C,T1671C,C1788T,T1791C,C1806T,T1882C,T1911C,T1920C,T1980C,T2165C,A2392G,T2481C,A2695G,G2782A,C2860T,C3023T,T3109C,C3125T,C3148A,T3163C,C3168T,A3169T,T3178C,T3181C,A3184G,C3306T,C3351T,G3354A,G3423A,T3483C,A3564G,T3612C,C3624T,T3756C,T3807C,C4037T,C40…	7555	2299:G,4592:AA,5625:NN		F:V127I,G:A57T,G:P71L,G:H90Y,G:S100N,G:L101F,G:I134K,G:L142S,G:G224V,G:S243I,G:L247P,G:K262E,G:I265L,G:S270P,G:Y280H,G:D284G,G:S294P,G:Y304H,G:T319I,G:T320A,L:N143D,L:P171L,L:T179S,L:R256K,L:Y598H,L:M1225I,L:L1438Q,L:I1653V,L:K1661N,L:N1723S,L:E1725G,L:G1731D,M:M43I,M2-1:N174S,M2-1:S176P,M2-1:T180A,M2-2:T1M,M2-2:Y26C,M2-2:S46N,N:V352A,P:L55P			G3663A,T4587A,G8183A,A10124G
EPI_ISL_19533235	RV00311	A	17.9961	2023	CA-MB	A.D.1.5	GA2.3.5	15171	0.993563	T66A,A67G,C90T,C183T,G198A,A321G,A351G,G551A,C622T,G664A,T697C,A748G,T928C,G1000A,C1012T,T1019C,T1032C,T1048C,G1050A,G1077A,T1224C,T1359C,G1662A,T1668C,T1671C,C1788T,T1791C,C1806T,T1882C,T1911C,T1920C,T1980C,T2165C,A2392G,T2481C,A2695G,G2782A,C2860T,C3023T,T3109C,C3125T,C3148A,T3163C,C3168T,A3169T,T3178C,T3181C,A3184G,C3306T,C3351T,G3354A,G3423A,T3483C,A3564G,T3612C,C3624T,T3756C,T3807C,C4037T,C4…	7555	2299:G,4592:A,5625:NN		F:V127I,G:D18E,G:A57T,G:P71L,G:H90Y,G:S100N,G:L101F,G:I134K,G:L142S,G:G224V,G:S243I,G:L247P,G:K262E,G:I265L,G:S270P,G:Y280H,G:D284G,G:S294P,G:Y304H,G:T319I,G:T320A,L:N143D,L:P171L,L:T179S,L:R256K,L:Y598H,L:M1225I,L:L1438Q,L:I1653V,L:K1661N,L:N1723S,L:E1725G,L:G1731D,M:M43I,M2-1:S170I,M2-1:N174S,M2-1:S176P,M2-1:T180A,M2-2:T1M,M2-2:Y26C,M2-2:S46N,N:V352A,P:L55P			G3663A,T4587A,G8183A,A10124G
EPI_ISL_19533236	RV00312	A	20.7512	2023	CA-MB	A.D.5.2	GA2.3.5	15127	0.992841	T66A,A67G,C90T,C183T,T246C,T697C,A940C,A1009G,C1012T,A1021G,T1028C,G1050A,A1051C,A1078G,A1197T,G1248A,T1254C,T1281C,T1359C,G1368A,T1380C,T1422C,T1443C,C1677T,C1788T,C1806T,T2064C,T2165C,A2392G,T2481C,C2509T,C2523T,A2695G,C3061T,T3109C,T3136C,T3163C,C3168T,T3178C,C3180A,T3181C,A3184G,C3306T,A3442C,T3483C,C3552T,A3564G,C3624T,A3642T,C3714T,T3807C,A3825G,T3909C,C3927T,T4020C,T4028C,C4037T,T4056C,T40…	7516-7518			F:A103T,F:T122A,G:A57V,G:P71L,G:H90Y,G:L101F,G:I134K,G:P206Q,G:K209R,G:G224E,G:T235I,G:S243I,G:L248I,G:G254R,G:K262E,G:I265L,G:D284G,G:V303A,G:Y304H,G:L310P,G:T319I,G:T320A,L:P171L,L:R256K,L:Y598H,L:L1438Q,L:N1723G,L:E1725G,L:G1731D,L:A1927T,L:V1943D,L:S2031T,M:M73L,M2-1:S176P,M2-2:S46N,N:V352A,P:L55P,P:T69I			C8081T,G8345A
EPI_ISL_19533237	RV00313	A	23.2689	2023	CA-MB	A.D.5.2	GA2.3.5	15171	0.993563	T66A,A67G,C90T,C183T,T246C,C592T,C598T,T697C,A940C,A1009G,C1012T,A1021G,T1028C,G1050A,A1051C,A1078G,G1248A,T1254C,T1281C,T1359C,G1368A,T1380C,T1422C,T1443C,C1677T,C1788T,C1806T,T2064C,T2165C,A2392G,T2481C,C2509T,C2523T,A2695G,C3061T,T3109C,T3136C,T3163C,C3168T,T3178C,C3180A,T3181C,A3184G,C3306T,A3442C,T3483C,A3564G,C3624T,A3642T,C3714T,T3762C,T3807C,A3825G,T3909C,C3927T,T4020C,T4028C,C4037T,T4047…	4592,7516-7518	2297:A,5625:NN		F:A103T,F:T122A,F:S377N,G:A57V,G:P71L,G:T89I,G:H90Y,G:L101F,G:I134K,G:P206Q,G:K209R,G:G224E,G:T235I,G:S243I,G:L248I,G:K262E,G:I265L,G:S270P,G:D284G,G:V303A,G:Y304H,G:L310P,G:T319I,G:T320A,L:P171L,L:S240N,L:R256K,L:Y598H,L:L1438Q,L:N1723G,L:E1725G,L:G1731D,L:A1927S,L:V1943D,M:M73L,M2-1:S176P,M2-2:S46N,N:V352A,P:L55P,P:T69I
EPI_ISL_19533238	RV00314	A	22.0587	2023	CA-MB	A.D.5.2	GA2.3.5	15171	0.993563	T66A,A67G,C90T,C183T,T246C,C592T,C598T,T697C,A940C,A1009G,C1012T,A1021G,T1028C,G1050A,A1051C,A1078G,G1248A,T1254C,T1281C,T1359C,A1362G,G1368A,T1380C,T1422C,T1443C,C1677T,C1788T,C1806T,T2064C,T2165C,A2392G,T2481C,C2509T,C2523T,A2695G,G2806A,C3061T,T3109C,T3136C,T3163C,C3168T,T3178C,C3180A,T3181C,A3184G,C3306T,A3442C,T3483C,A3564G,C3624T,A3642T,C3714T,T3762C,T3807C,A3825G,T3909C,C3927T,T4020C,T4028…	4592,7516-7518	2297:A,5625:NN		F:A103T,F:T122A,F:S377N,G:A57V,G:P71L,G:T89I,G:H90Y,G:L101F,G:I134K,G:P206Q,G:K209R,G:G224E,G:T235I,G:S243I,G:L248I,G:T259I,G:K262E,G:I265L,G:S270P,G:D284G,G:V303A,G:Y304H,G:L310P,G:T319I,G:T320A,L:P171L,L:S240N,L:R256K,L:Y598H,L:L1438Q,L:N1723G,L:E1725G,L:G1731D,L:A1927S,L:V1943D,M:M73L,M2-1:S176P,M2-2:S46N,N:V352A,P:L55P,P:T69I,SH:H51Y
EPI_ISL_19533239	RV00315	A	23.736	2023	CA-MB	A.D.5.2	GA2.3.5	15171	0.993563	T66A,A67G,C90T,C183T,T246C,C592T,C598T,T697C,A940C,A1009G,C1012T,A1021G,T1028C,G1050A,A1051C,A1078G,G1248A,T1254C,T1281C,T1359C,G1368A,T1380C,T1422C,T1443C,C1677T,C1788T,C1806T,T2064C,T2165C,A2392G,T2481C,C2509T,C2523T,A2695G,C3061T,T3109C,T3136C,T3163C,C3168T,T3178C,C3180A,T3181C,A3184G,C3306T,A3442C,T3483C,A3564G,C3624T,A3642T,C3714T,T3762C,T3807C,A3825G,T3909C,C3927T,T4020C,T4028C,C4037T,T4047…	4592,7516-7518	2297:A,5625:NN		F:A103T,F:T122A,F:S377N,G:A57V,G:P71L,G:T89I,G:H90Y,G:L101F,G:I134K,G:P206Q,G:K209R,G:G224E,G:T235I,G:S243I,G:L248I,G:K262E,G:I265L,G:S270P,G:D284G,G:V303A,G:Y304H,G:L310P,G:T319I,G:T320A,L:P171L,L:S240N,L:R256K,L:Y598H,L:L1438Q,L:N1723G,L:E1725G,L:G1731D,L:A1927S,L:V1943D,M:M73L,M2-1:S176P,M2-2:S46N,N:V352A,P:L55P,P:T69I
EPI_ISL_19533240	RV00316	A	25.7366	2023	CA-MB	A.D.3.1	GA2.3.5	15171	0.993563	T66A,A67G,C90T,C183T,G266T,G587T,C691T,C787A,T844A,C871T,T988C,T989C,C1012T,G1034A,G1050A,G1077A,T1359C,G1368A,G1383A,T1413A,T1422C,G1463A,A1476C,C1788T,C1806T,T1911C,T2165C,G2298A,T2313G,T2481C,C2592T,A2596C,C2650T,A2695G,G2782A,C3051T,T3109C,C3125T,T3127C,T3136C,T3163C,T3174C,T3178C,A3184G,G3255A,C3306T,T3483C,C3501T,G3531A,A3564G,T3606A,C3624T,T3807C,T3909C,C3927T,C4037T,C4039T,G4083A,A4098T,C…	32144592	3154:A,5625:NN		F:T12I,F:L20F,F:S276N,G:P71L,G:H90Y,G:L101S,G:T113I,G:V131D,G:I134K,G:R151H,G:N178G,G:G224E,G:V225A,G:P230T,G:S243I,G:S250F,G:H258Q,G:K262E,G:E263K,G:I265L,G:H266L,G:D284G,G:P298L,G:V303I,L:P171L,L:R256K,L:Y598H,L:L835M,L:L1438Q,L:N1723S,L:E1725G,L:G1731D,L:L1746S,M2-1:S176P,M2-2:Y26C,M2-2:S46N,M2-2:I48L,M2-2:T79A,N:S118N,N:E122D,N:V352A,NS1:C66F,P:L55P,P:T92M,SH:V62I			G13098A
EPI_ISL_19533241	RV00317	A	20.4788	2023	CA-MB	A.D.5.2	GA2.3.5	15171	0.993563	T66A,A67G,C90T,C183T,T246C,T697C,A940C,A1009G,C1012T,A1021G,T1028C,G1050A,A1051C,A1078G,A1197T,G1248A,T1254C,T1281C,T1359C,G1368A,T1380C,T1422C,T1443C,C1677T,C1788T,C1806T,T1836C,T1839C,T1882C,T2064C,T2165C,A2392G,T2481C,C2509T,C2523T,A2529G,A2695G,C3061T,T3109C,T3136C,A3150T,T3163C,C3168T,T3178C,C3180A,T3181C,A3184G,C3306T,A3442C,T3483C,A3564G,C3624T,A3642T,C3714T,T3807C,A3825G,T3909C,C3927T,T40…	4592,7516-7518	2297:A,5625:NN		F:A103T,F:T122A,G:A57V,G:P71L,G:H90Y,G:L101F,G:I134K,G:P206Q,G:K209R,G:G224E,G:T235I,G:S243I,G:L248I,G:G254R,G:I265L,G:T281A,G:D284G,G:V303A,G:Y304H,G:L310P,G:T319I,G:T320A,L:P171L,L:R256K,L:Y598H,L:L1438Q,L:N1723G,L:E1725G,L:G1731D,L:P1744S,L:A1927T,L:V1943D,L:T2069A,M:M73L,M2-1:S176P,M2-2:S46N,N:V352A,P:L55P,P:T69I,P:D71G
EPI_ISL_19533243	RV00326	A	15.8586	2023	CA-BC	A.D.3.1	GA2.3.5	15171	0.993563	T66A,A67G,C90T,C183T,G587T,G590A,C691T,C787A,T844A,C871T,T988C,T989C,C1012T,G1034A,G1050A,G1077A,G1230A,G1368A,G1383A,T1413A,T1422C,G1463A,A1476C,C1788T,C1806T,T1911C,T2165C,G2298A,T2313G,T2481C,C2592T,A2596C,C2650T,A2695G,G2782A,C3051T,T3109C,C3125T,T3127C,T3136C,T3163C,T3174C,T3178C,A3184G,G3255A,C3306T,T3483C,C3501T,G3531A,A3564G,T3606A,C3624T,T3807C,T3909C,C3927T,C4037T,C4039T,G4083A,A4098T,C…	3214-3215,4592	3154:A,5625:NN		F:T12I,F:L20F,F:S276N,G:P71L,G:H90Y,G:L101S,G:T113I,G:V131D,G:I134K,G:R151H,G:N178G,G:G224E,G:V225A,G:P230T,G:S243I,G:S250F,G:H258Q,G:K262E,G:E263K,G:I265L,G:H266L,G:D284G,G:P298L,G:V303I,L:P171L,L:R256K,L:Y598H,L:L835M,L:L1438Q,L:N1723S,L:E1725G,L:G1731D,L:L1746S,L:S1931N,M2-1:S176P,M2-2:Y26C,M2-2:S46N,M2-2:I48L,M2-2:T79A,N:S118N,N:E122D,N:V352A,P:L55P,P:T92M,SH:V62I			C1359T,G13098A
EPI_ISL_19533244	RV00328	A	16.3324	2023	CA-BC	A.D.1.5	GA2.3.5	15171	0.993563	T66A,A67G,C90T,C183T,G198A,A321G,A351G,G551A,C622T,G664A,T697C,A748G,T928C,G1000A,C1012T,T1019C,T1032C,T1048C,G1050A,T1224C,T1359C,G1662A,T1668C,T1671C,C1788T,T1791C,C1806T,T1882C,T1911C,T1920C,T1980C,T2165C,A2392G,T2481C,A2695G,G2782A,C2860T,C3023T,T3109C,C3125T,C3148A,T3163C,C3168T,A3169T,T3178C,T3181C,A3184G,C3306T,C3351T,G3354A,G3423A,T3483C,A3564G,T3612C,C3624T,T3756C,T3807C,C4037T,C4039T,C4…	7555	2299:G,4592:A,5625:NN		F:V127I,G:A57T,G:P71L,G:H90Y,G:S100N,G:L101F,G:I134K,G:L142S,G:G224V,G:S243I,G:L247P,G:N251S,G:K262E,G:I265L,G:S270P,G:Y280H,G:D284G,G:S294P,G:Y304H,G:T319I,G:T320A,L:N143D,L:P171L,L:T179S,L:R256K,L:Y598H,L:M1225I,L:L1438Q,L:I1653V,L:K1661N,L:N1719K,L:N1723S,L:E1725G,L:G1731D,M:M43I,M2-1:N174S,M2-1:S176P,M2-1:T180A,M2-2:T1M,M2-2:Y26C,M2-2:S46N,N:V352A,P:L55P			G3663A,T4587A,G8183A,A10124G
EPI_ISL_19533245	RV00329	A	16.814	2023	CA-BC	A.D.3	GA2.3.5	15171	0.993498	T59C,T66A,A67G,C90T,C183T,C363T,C379T,C390T,G587T,C598T,C691A,A751G,C1012T,G1034A,G1050A,G1077A,T1359C,G1368A,T1413A,T1422C,C1788T,C1806T,C1932T,T2165C,A2392G,T2481C,G2539A,A2695G,T3109C,T3136C,T3163C,T3178C,T3181C,C3182T,A3184G,C3306T,C3390T,G3423A,T3483C,G3531A,A3564G,C3574T,T3606A,C3624T,T3807C,T3909C,C3927T,G4022A,C4037T,C4039T,C4079T,G4145A,T4198G,C4216A,G4240A,G4244A,C4323T,T4353C,A4361C,C4…		2297:A,4592:A,5625:NN,7622:A,15115:TT		F:T12I,G:P71L,G:H90Y,G:L101F,G:T113I,G:V131D,G:I134K,G:N178G,G:T210I,G:G224E,G:S243I,G:H258Q,G:I265L,G:H266L,G:Y273H,G:D284G,G:T292I,G:S307F,G:L314P,G:T319K,L:N60S,L:P171L,L:R256K,L:Y598H,L:A832T,L:L835M,L:L1438Q,L:I1523V,L:G1649E,L:N1723S,L:G1731D,L:L2121F,M2-1:S176P,M2-2:Y26C,M2-2:S46T,M2-2:D67E,M2-2:T79A,N:V352A,P:L55P			G5435A,C12209T
EPI_ISL_19533246	RV00330	A	17.2563	2023	CA-BC	A.D.3	GA2.3.5	15171	0.993498	T59C,T66A,A67G,C90T,A146G,C183T,G587T,C1012T,G1034A,G1050A,G1077A,T1359C,A1407G,T1413A,T1422C,T1596C,C1788T,C1806T,A1812G,T2165C,A2392G,T2481C,C2592T,C2623T,A2695G,G2782A,A3060G,C3105A,T3109C,T3136C,T3163C,T3174C,T3178C,T3181C,A3184G,C3306T,G3333T,T3483C,G3531A,T3540C,A3564G,T3606A,C3624T,T3807C,C3826T,T3909C,C3927T,C4037T,C4039T,C4079T,T4198G,T4212C,C4216A,G4244A,T4274C,C4323T,A4361C,C4440A,T445…		2292:N,3154:A,5625:NN,15115:T		F:T12I,G:P71L,G:H90Y,G:L101F,G:T113I,G:V131D,G:I134K,G:N178G,G:G224E,G:S243I,G:H258Q,G:K262E,G:I265L,G:H266L,G:Y273H,G:Y280H,G:D284G,G:P298L,L:P171L,L:R256K,L:Y598H,L:L835M,L:F901Y,L:L1438Q,L:N1723S,L:E1725G,L:G1731D,L:T1773M,L:I1776V,M2-1:R20K,M2-1:S176P,M2-2:Y26C,M2-2:S46N,M2-2:T79A,N:V352A,NS1:K26R,P:L55P,P:T92M			C2845A,G5511A,G13214A
EPI_ISL_19533247	RV00331	A	17.7406	2023	CA-BC	A.D.3	GA2.3.5	15171	0.993498	T59C,T66A,A67G,C90T,C183T,G198A,A505G,G587T,T958C,C1012T,G1034A,G1050A,A1053T,G1077A,A1350G,T1359C,T1413A,T1422C,C1788T,C1806T,A1830G,T2165C,C2371A,A2392G,T2481C,C2592T,A2695G,G2714T,C2753T,T3045C,T3109C,C3125T,T3136C,T3163C,T3178C,T3181C,A3184G,T3276C,C3306T,G3402A,T3483C,G3531A,A3564G,A3579C,T3606A,C3624T,T3807C,C3927T,C4037T,C4039T,C4079T,T4198G,T4212C,C4216A,G4244A,C4323T,A4361C,C4440A,T4454C…		2297:A,5625:NN,15115:TT		F:T12I,G:K11R,G:P71L,G:H90Y,G:L91P,G:T113I,G:V131D,G:I134K,G:F163P,G:N178G,G:G224E,G:S243I,G:T245A,G:P256S,G:H258Q,G:K262E,G:I265L,G:H266L,G:P274L,G:P276S,G:D284G,G:P298L,L:T103I,L:G144E,L:P171L,L:S178A,L:R256K,L:Y598H,L:L835M,L:V1405L,L:L1438Q,L:N1723S,L:E1725G,L:K1726I,L:G1731D,L:T1796A,L:S1931N,M2-1:S176P,M2-2:T1M,M2-2:Y26C,M2-2:S46N,M2-2:D64G,M2-2:T79A,N:I80M,N:V352A,P:L55P,P:T92M,P:A133S			A637G,A2172T,A2298G,A3146G,T4148C,C4561T,T4952C,C6040T,A14217G
EPI_ISL_19533248	RV00332	A	18.8557	2023	CA-BC	A.D.1.8	GA2.3.5	15171	0.993498	T66A,A67G,C90T,C183T,G198A,T249A,T387C,A506C,G520A,C528T,T550A,G551A,G590A,C643T,G664A,T697C,G972A,G1000A,C1012T,T1048C,G1050A,A1053C,G1077A,T1264C,T1359C,G1662A,T1668C,T1671C,C1788T,C1806T,G1893A,T1980C,G1986A,C2088A,T2165C,G2238A,A2392G,C2419T,T2458C,T2481C,A2695G,C2701T,A2837C,T3045C,A3079G,T3109C,C3125T,G3133T,T3163C,C3168T,A3169T,T3178C,T3181C,A3184G,C3306T,A3315G,C3336T,G3354A,C3420T,T3483C…	4592	547:AAA,2297:A,5625:NN		F:T13A,F:T122N,G:P71L,G:H90Y,G:L101F,G:G106E,G:I134K,G:L142S,G:G224E,G:S243I,G:N255T,G:K262E,G:I265L,G:Y280H,G:S283P,G:D284G,G:V303I,G:Y304H,G:T320A,L:S100L,L:N143D,L:N167T,L:P171L,L:T179S,L:R256K,L:Y598H,L:L1438Q,L:I1653V,L:K1661N,L:N1723S,L:E1725G,L:G1731D,L:M1742I,L:I1800L,L:F1926Y,L:N2025S,L:H2135Y,M:M43I,M2-1:K158R,M2-1:S176P,M2-2:Y26C,M2-2:S46N,N:V352A,P:L55P			T2542C,C2554T,T4587A,A8190C,C9016T,T9634C
EPI_ISL_19533249	RV00333	A	19.3148	2022	CA-BC	A.D.5.2	GA2.3.5	15171	0.993563	T66A,A67G,C90T,C183T,T246C,G633A,T697C,A940C,A1009G,C1012T,A1021G,T1028C,G1050A,A1051C,A1078G,A1197T,G1248A,T1254C,T1281C,T1359C,G1368A,T1380C,T1422C,T1443C,C1677T,C1788T,C1806T,T2064C,T2165C,A2392G,T2481C,C2509T,C2523T,A2695G,T2725A,C3061T,T3109C,T3136C,T3163C,C3168T,T3178C,C3180A,T3181C,A3184G,C3306T,A3442C,T3483C,A3564G,C3624T,A3642T,C3714T,T3807C,A3825G,T3909C,C3927T,T4020C,T4028C,C4037T,T405…	4592,7516-7518	2297:A,5625:NN		F:A103T,F:T122A,G:A57V,G:P71L,G:H90Y,G:L101F,G:I134K,G:K201M,G:P206Q,G:K209R,G:G224E,G:T235I,G:S243I,G:L248I,G:G254R,G:K262E,G:I265L,G:D284G,G:V303A,G:Y304H,G:L310P,G:T319I,G:T320A,L:D159G,L:P171L,L:R256K,L:Y598H,L:L1438Q,L:N1723G,L:E1725G,L:G1731D,L:A1927T,L:V1943D,M:M73L,M2-1:S176P,M2-2:T1M,M2-2:S46N,N:V352A,NS2:R12K,P:L55P,P:T69I,P:D136E
EPI_ISL_19533250	RV00334	A	19.2887	2023	CA-BC	A.D.1.8	GA2.3.5	15171	0.993432	T66A,A67G,C90T,C183T,G198A,T249A,T387C,A506C,G520A,C528T,T550A,G551A,G590A,G633A,G664A,T697C,G972A,G1000A,C1012T,T1048C,G1050A,A1053C,G1077A,T1264C,T1359C,G1662A,T1668C,T1671C,C1788T,C1806T,G1893A,T1980C,C2088A,T2165C,G2238A,C2362T,A2392G,C2419T,T2458C,T2481C,A2695G,C2701T,A2837C,T3045C,A3079G,T3109C,C3125T,G3133T,T3163C,C3168T,A3169T,T3178C,T3181C,A3184G,C3306T,A3315G,C3336T,G3354A,C3420T,T3483C…	4592	2297:A,5625:NN		F:T13A,F:T122N,G:P71L,G:H90Y,G:L101F,G:G106E,G:I134K,G:L142S,G:G224E,G:S243I,G:N255T,G:K262E,G:I265L,G:Y280H,G:D284G,G:V303I,G:Y304H,G:T320A,L:S100L,L:N143D,L:L161F,L:N167T,L:P171L,L:T179S,L:R256K,L:Y598H,L:L1438Q,L:I1653V,L:K1661N,L:N1723S,L:E1725G,L:G1731D,L:M1742I,L:I1800L,L:F1926Y,L:N2025S,L:H2135Y,M:M43I,M2-1:K158R,M2-1:S176P,M2-2:Y26C,M2-2:S46N,N:V352A,NS2:R12K,P:L55P			T2542C,C2554T,T4587A,A8190C,C9016T,T9634C
EPI_ISL_19533251	RV00335	A	20.9393	2023	CA-BC	A.D.5	GA2.3.5	15171	0.993563	C57T,T66A,A67G,C90T,C183T,C438T,C649T,C739T,G925A,A940C,T967C,A1009G,C1012T,T1028C,G1050A,A1051C,T1140C,T1359C,A1361G,T1380C,T1422C,A1431G,T1443C,G1449A,T1668C,C1788T,C1806T,T2165C,A2211G,T2250G,C2341T,A2392G,T2481C,A2695G,C2701T,C2767T,T3109C,C3125T,T3163C,C3168T,T3178C,T3181C,A3184G,C3306T,C3418A,T3483C,T3612C,C3624T,A3642C,T3807C,T3909C,C3927T,G3987A,T4020C,T4028C,T4035C,C4037T,T4043C,T4050C,T…	4592	2297:A,5625:NN		F:T122A,G:P71L,G:H90Y,G:L101F,G:S102F,G:I134K,G:N161D,G:P206Q,G:K209R,G:G224E,G:T235A,G:S243I,G:L248I,G:K262E,G:E263G,G:I265L,G:D284G,G:E295G,G:V303A,G:L310P,G:T320A,L:P171L,L:R256K,L:V335I,L:Y598H,L:L1438Q,L:T1489A,L:N1723G,L:G1731D,L:S1797P,L:V1943D,L:V1965I,L:S2076C,M:P65T,M:M254I,M2-1:R20K,M2-1:L106I,M2-1:S176P,M2-2:Y26C,M2-2:V28I,M2-2:N42T,M2-2:S46N,N:K84R,N:V352A,N:H380Q,P:L55P,SH:A60V			G3564A,G8345A
EPI_ISL_19533252	RV00336	A	19.8752	2023	CA-BC	A.D.5.2	GA2.3.5	15171	0.993563	T66A,A67G,C90T,C183T,T246C,A253G,A565T,T697C,A940T,A1009G,C1012T,A1021G,T1028C,G1050A,A1051C,A1078G,G1233A,G1248A,T1254C,T1281C,T1359C,G1368A,T1380C,G1395A,T1422C,T1443C,C1677T,C1788T,C1806T,T2064C,T2165C,G2298A,A2392G,T2481C,C2509T,C2523T,C2542T,A2695G,C3061T,T3109C,T3136C,T3163C,C3168T,T3178C,C3180A,T3181C,A3184G,C3306T,A3442C,T3483C,A3523G,A3564G,C3624T,A3642T,C3714T,T3807C,A3825G,T3909C,C3927…	4592,7516-7518	5625:NN		F:A103T,F:T122A,F:T324I,G:A57V,G:P71L,G:H90Y,G:L101F,G:I134K,G:P206Q,G:K209R,G:G224E,G:G232R,G:T235I,G:S243I,G:L248I,G:K262E,G:I265L,G:D284G,G:V303A,G:Y304H,G:L310P,G:T319I,G:T320A,L:P171L,L:R256K,L:Y598H,L:I937V,L:L1438Q,L:G1550S,L:N1723G,L:E1725G,L:G1731D,L:A1927T,L:V1943D,M:M73L,M:S100G,M2-1:S176P,M2-2:S46N,N:V352A,NS1:S62G,P:L55P,P:T69I			G8810A
EPI_ISL_19533253	RV00337	A	20.2029	2022	CA-BC	A.D.5.1	GA2.3.5	15171	0.993563	T66A,A67G,C90T,C183T,T697C,A940C,A1009G,C1012T,A1021G,T1028C,G1050A,A1051C,A1073G,G1079A,T1281C,T1359C,T1380C,G1383A,T1422C,T1443C,G1662A,T1756C,C1788T,C1806T,T2165C,T2316A,A2392G,T2481C,C2509T,A2662G,A2695G,C3061T,C3087T,T3109C,C3125T,T3163C,C3168T,T3178C,C3180A,T3181C,A3184G,C3306T,T3321G,C3420T,A3442C,T3483C,A3564G,A3609T,C3624T,A3642C,T3807C,T3909C,A3915G,C3927T,G4019T,T4020C,T4028C,C4037T,T4…	4592,7516-7518,15114-15115	2297:A,4104:AAAAC,5625:NN		F:I11V,F:L15F,F:T122A,G:A57V,G:P71L,G:H90Y,G:L101F,G:T118I,G:Q127L,G:I134K,G:P206Q,G:K209R,G:G224E,G:S243I,G:L248I,G:K253Q,G:K262E,G:I265L,G:P276L,G:D284G,G:V303A,G:Y304H,G:L310P,G:S313Y,G:T319I,G:T320A,L:P171L,L:R256K,L:Y598H,L:L1438Q,L:N1723G,L:K1727E,L:G1731D,L:V1943D,M:M73L,M2-1:R115K,M2-1:S176P,M2-1:H187N,M2-2:Y26C,M2-2:S46N,N:Y216H,N:V352A,P:L55P			A1299G,T5825C,A8077C,G15074A
EPI_ISL_19533254	RV00338	A	23.3416	2022	CA-BC	A.D.2.1	GA2.3.5	15171	0.993498	T66A,A67G,C594A,A751G,T754A,C952T,C1012T,G1050A,A1314G,T1359C,T1413C,T1456C,A1539G,C1788T,C1806T,A2004G,C2028T,T2165C,G2238A,T2250C,C2368T,A2392G,C2395A,T2481C,C2500T,A2522G,C2578T,A2695G,T2830A,C3061T,C3108T,T3109C,T3163C,T3178C,T3181C,A3184G,A3300G,C3306T,T3321A,T3483C,A3564G,C3574T,A3630G,T3807C,A3858G,C3927T,G3987A,C4004T,A4021G,C4037T,C4039T,T4056C,C4079T,T4152C,T4198G,C4211T,G4244A,A4361C,C…	417515053	2292:N,5625:NN,7586:A		G:H67N,G:P71L,G:H90Y,G:L101F,G:T137A,G:L142S,G:N161D,G:G224E,G:V225A,G:K240R,G:S243I,G:I265L,G:P274L,G:Y280H,G:D284G,G:E287D,G:S294P,G:P298L,G:V303I,G:Y304H,G:T319S,L:I59V,L:P171L,L:K175R,L:R256K,L:T264I,L:L1438Q,L:K1589R,L:Y1590H,L:S1593N,L:H1599R,L:L1698S,L:N1723S,L:E1725G,L:G1731D,M:M254I,M2-1:I132T,M2-1:S176P,M2-2:Y26C,N:V352A,P:L55P,P:T69A			T47A,T3420C,T13344C,T14208C
EPI_ISL_19533255	RV00339	A	21.1372	2023	CA-BC	A.D.5.2	GA2.3.5	15171	0.993563	T66A,A67G,C90T,C183T,T246C,T697C,A940C,A1009G,C1012T,A1021G,T1028C,G1050A,A1051C,A1078G,G1248A,T1254C,T1281C,T1359C,G1368A,T1380C,T1422C,T1443C,C1677T,C1788T,C1806T,T2064C,T2165C,A2392G,A2428G,T2481C,C2509T,C2523T,A2695G,C3061T,T3109C,C3121T,T3136C,T3163C,C3168T,T3178C,C3180A,T3181C,A3184G,C3306T,A3442C,T3483C,A3564G,C3624T,A3642T,C3714T,T3807C,A3825G,T3909C,C3927T,T4020C,T4028C,T4035C,C4037T,T40…	4592,7516-7518	2297:A,5625:NN		F:A103T,F:T122A,G:A57V,G:P71L,G:H90Y,G:L101F,G:I134K,G:P206Q,G:K209R,G:G224E,G:T235I,G:S243I,G:L248I,G:K262E,G:I265L,G:G272D,G:D284G,G:V303A,G:Y304H,G:L310P,G:T319I,G:T320A,L:P171L,L:R256K,L:Y598H,L:G1143S,L:L1438Q,L:N1723G,L:E1725G,L:G1731D,L:A1927T,L:V1943D,L:I2082V,M:M73L,M2-1:S176P,M2-2:S46N,N:V352A,P:L55P,P:T69I			T1026A,T5091C,T5203C,T11430A
EPI_ISL_19533256	RV00340	A	24.17	2023	CA-BC	A.D.3	GA2.3.5	15171	0.993563	T59C,T66A,A67G,C90T,C183T,T372C,G587T,G617A,C790T,C943A,C1012T,G1034A,G1050A,G1077A,A1197T,T1359C,T1413A,T1422C,C1788T,C1806T,C2106T,G2136A,T2165C,A2392G,T2481C,C2592T,A2695G,T3049C,C3076T,T3109C,C3125T,T3136C,C3159T,T3163C,T3178C,T3181C,A3184G,C3306T,T3483C,G3531A,A3564G,T3606A,C3624T,T3807C,T3909C,C3927T,C4004T,C4037T,C4039T,C4079T,T4198G,C4216A,G4244A,T4250C,C4323T,A4361C,T4411C,C4440A,T4454C,…		2297:A,3154:A,15115:T		F:T12I,F:N515T,G:P71L,G:H90Y,G:L101F,G:G106R,G:T113I,G:V131D,G:I134K,G:N178G,G:T210A,G:G224E,G:S243I,G:H258Q,G:K262E,G:I265L,G:H266L,G:D284G,G:P298L,G:S307P,L:P171L,L:R256K,L:Y598H,L:L835M,L:L1438Q,L:N1723S,L:E1725G,L:G1731D,L:N1916S,M2-1:S176P,M2-2:Y26C,M2-2:S46N,M2-2:T79A,N:V352A,NS2:D7N,P:L55P,P:T92M,SH:V49A			C3129T,C5726T
EPI_ISL_19533257	RV00342	A	22.2101	2021	CA-BC	A.D.5.3	GA2.3.5	15171	0.993563	T66A,A67G,C90T,C183T,A201G,T463C,G664A,T886C,A940C,A1009G,C1012T,C1027T,G1050A,T1320C,T1359C,A1605G,T1659C,T1668C,C1788T,C1806T,T1851C,C1885A,G1971A,T2165C,G2298A,C2377T,A2392G,C2395T,C2449T,T2481C,A2695G,T2704C,A2923G,T3010C,T3059C,C3071T,T3109C,C3158T,T3163C,C3168T,T3178C,A3184G,C3306T,T3483C,A3564G,C3624T,A3642C,T3792C,T3807C,A3897G,T3909C,C3927T,T4020C,T4028C,C4037T,T4043C,T4056C,T4065C,T4080…	4592	2299:A,5625:NN		F:L15F,F:S24F,F:T122A,G:P71L,G:H90Y,G:L101F,G:I134K,G:P206Q,G:T210I,G:G224E,G:S243I,G:L248I,G:K262E,G:I265L,G:P276Q,G:V303A,G:Y304H,G:L310P,G:L314P,G:T320A,L:P171L,L:T179A,L:R256K,L:Y598H,L:I1137M,L:I1216M,L:L1438Q,L:A1694S,L:N1723G,L:G1731D,L:V1943D,M2-1:K52R,M2-1:D109N,M2-1:S176P,M2-2:Y26C,M2-2:S46N,M2-2:D64E,N:V352A,P:L55P			C3181T,G13705A
EPI_ISL_19533258	RV00343	A	23.0895	2023	CA-BC	A.D.5.3	GA2.3.5	15171	0.993563	T66A,A67G,C90T,C183T,A201G,T463C,A563T,G664A,T886C,A940C,A1009G,C1012T,G1050A,T1320C,T1359C,A1554G,A1605G,T1668C,T1722A,C1788T,C1806T,T1851C,C1885A,G1971A,T2165C,C2377T,A2392G,C2395T,C2449T,C2470A,T2481C,A2517T,A2695G,G2806A,A2923G,T3010C,T3049C,T3109C,C3158T,T3163C,C3168T,T3178C,T3181C,A3184G,C3306T,T3483C,A3564G,C3624T,A3642C,T3807C,A3897G,T3909C,C3927T,T4020C,T4028C,C4037T,T4043C,T4056C,T4065C…	4593	2297:A,5625:NN		F:L15F,F:T122A,G:P71L,G:H90Y,G:L101F,G:I134K,G:P206Q,G:G224E,G:S243I,G:L248I,G:K262E,G:I265L,G:P276Q,G:V303A,G:Y304H,G:L310P,G:L314P,G:T320A,L:P171L,L:T179A,L:R256K,L:Y598H,L:L1438Q,L:H1707Q,L:N1723G,L:E1725G,L:G1731D,L:N1737S,L:R1759K,L:V1943D,M2-1:K52R,M2-1:S176Q,M2-2:Y26C,M2-2:S46N,M2-2:D64E,N:D204E,N:V352A,P:L55P,P:N67I			T4536C,A5763G,C6899T,A11423C,C12054T,T13668C
EPI_ISL_19533259	RV00344	A	23.275	2023	CA-BC	A.D.5.2	GA2.3.5	15171	0.993563	T66A,A67G,C90T,C183T,T246C,A253G,A565T,T697C,A940T,A1009G,C1012T,A1021G,T1028C,G1050A,A1051C,A1078G,G1233A,G1248A,T1254C,T1281C,T1359C,G1368A,T1380C,G1395A,T1422C,T1443C,C1677T,C1788T,C1806T,T2064C,T2165C,G2298A,A2392G,T2481C,C2509T,C2523T,C2542T,A2695G,C3061T,T3109C,T3136C,T3163C,C3168T,T3178C,C3180A,T3181C,A3184G,C3306T,A3442C,T3483C,A3523G,A3564G,C3624T,A3642T,C3714T,T3807C,A3825G,T3909C,C3927…	4592,7516-7518	5625:NN		F:A103T,F:T122A,F:T324I,G:A57V,G:P71L,G:H90Y,G:L101F,G:I134K,G:P206Q,G:K209R,G:G224E,G:G232R,G:T235I,G:S243I,G:L248I,G:K262E,G:I265L,G:D284G,G:V303A,G:Y304H,G:L310P,G:T319I,G:T320A,L:P171L,L:R256K,L:Y598H,L:I937V,L:L1438Q,L:G1550S,L:N1723G,L:E1725G,L:G1731D,L:A1927T,L:V1943D,M:M73L,M:S100G,M2-1:S176P,M2-2:S46N,N:V352A,NS1:S62G,P:L55P,P:T69I			G8810A
EPI_ISL_19533277	RV01399	A	22.051	2022	CA-ON	A.D.2.1	GA2.3.5	15171	0.993563	T66A,A67G,C594A,A751G,T754A,C952T,C1012T,G1050A,A1314G,T1359C,T1413C,A1539G,C1788T,C1806T,G1971A,C2028T,T2165C,G2238A,T2250C,C2368T,A2392G,C2395A,T2481C,C2500T,A2522G,C2578T,A2695G,T2926C,C3061T,C3108T,T3109C,T3163C,T3178C,T3181C,A3184G,A3300G,C3306T,T3321A,T3483C,A3564G,C3574T,A3630G,T3807C,A3858G,C3927T,G3987A,C4004T,A4021G,C4037T,C4039T,T4056C,C4079T,T4198G,C4211T,G4244A,A4361C,C4440A,C4467T,C…	417515053	2297:A,4592:A,5625:NN,7586:A		G:H67N,G:P71L,G:H90Y,G:L101F,G:T137A,G:L142S,G:N161D,G:G224E,G:V225A,G:K240R,G:S243I,G:I265L,G:P274L,G:Y280H,G:D284G,G:E287D,G:S294P,G:P298L,G:V303I,G:Y304H,G:T319S,L:I59V,L:P171L,L:K175R,L:R256K,L:L1438Q,L:K1589R,L:Y1590H,L:S1593N,L:H1599R,L:L1698S,L:N1723S,L:E1725G,L:G1731D,M:M254I,M2-1:I132T,M2-1:S176P,M2-2:Y26C,N:V352A,P:L55P,P:T69A			T47A,T3420C,T13344C,T14208C
EPI_ISL_19533281	RV01404	A	23.5097	2022	CA-ON	A.D.1.5	GA2.3.5	15171	0.993563	T66A,A67G,C90T,C183T,G198A,A321G,A351G,G551A,C622T,G664A,T697C,A748G,T928C,G1000A,C1012T,T1048C,G1050A,A1051G,T1224C,T1359C,G1662A,T1668C,T1671C,C1788T,T1791C,C1806T,T1882C,T1980C,T2165C,C2362T,A2392G,T2481C,A2695G,G2782A,C2965A,C3023T,T3109C,C3125T,T3163C,C3168T,A3169T,T3178C,T3181C,A3184G,C3306T,C3351T,G3354A,T3483C,A3564G,T3612C,C3624T,T3756C,T3807C,C4037T,C4039T,C4049T,T4196C,T4198G,C4221T,G4…	45927555	2299:G,5625:NN		F:V127I,G:T9I,G:P71L,G:H90Y,G:L101F,G:I134K,G:L142S,G:G224V,G:S243I,G:K262E,G:I265L,G:Y280H,G:D284G,G:Y304H,G:T319I,G:T320A,L:N143D,L:P171L,L:T179S,L:S216N,L:R256K,L:Y598H,L:M1225I,L:L1438Q,L:H1632R,L:I1653V,L:K1661N,L:N1723S,L:E1725G,L:G1731D,M:M43I,M2-1:N174S,M2-1:S176P,M2-1:T180A,M2-2:T1M,M2-2:Y26C,M2-2:S46N,N:V352A,P:L55P			G3663A,T4587A,G8183A,A10124G
EPI_ISL_19533284	RV01408	A	20.3711	2022	CA-ON	A.D.2.1	GA2.3.5	15171	0.993432	T66A,A67G,C594A,A751G,T754A,C952T,C1012T,G1050A,A1314G,T1359C,T1413C,A1539G,C1788T,C1806T,C2028T,T2165C,G2238A,T2250C,C2368T,A2392G,C2395A,T2481C,C2500T,A2522G,C2578T,A2695G,C3061T,C3108T,T3109C,T3163C,T3178C,T3181C,A3184G,A3300G,C3306T,T3321A,T3483C,A3564G,C3574T,A3630G,T3807C,A3858G,C3927T,G3987A,C4004T,A4021G,C4037T,C4039T,T4056C,C4079T,T4198G,C4211T,G4244A,A4361C,C4440A,C4467T,C4492T,T4497C,A…	417515053	2297:A,4592:A,5625:NN,7586:A		G:H67N,G:P71L,G:H90Y,G:L101F,G:T137A,G:L142S,G:G224E,G:V225A,G:K240R,G:S243I,G:I265L,G:P274L,G:Y280H,G:E287D,G:S294P,G:P298L,G:V303I,G:Y304H,G:T319S,L:I59V,L:P171L,L:K175R,L:R256K,L:L1438Q,L:V1533I,L:K1589R,L:Y1590H,L:S1593N,L:H1599R,L:L1698S,L:N1723S,L:E1725G,L:G1731D,M:M254I,M2-1:I132T,M2-1:S176P,M2-2:Y26C,N:V352A,P:L55P,P:T69A			T47A,T3420C,G5502A,T13344C,T14208C
EPI_ISL_19533288	RV01412	A	22.5031	2022	CA-ON	A.D.5.2	GA2.3.5	15171	0.99225	T66A,A67G,C90T,C183T,T246C,T697C,A940C,A1009G,C1012T,A1021G,T1028C,G1050A,A1051C,A1078G,G1248A,T1254C,T1281C,T1359C,G1368A,T1380C,T1422C,T1443C,C1677T,C1788T,C1806T,T2064C,T2165C,A2392G,T2481C,C2509T,C2523T,A2695G,C3061T,T3109C,T3136C,T3163C,C3168T,T3178C,C3180A,T3181C,A3184G,C3306T,A3442C,T3483C,A3564G,C3624T,C3714T,T3807C,A3825G,T3909C,C3927T,T4020C,T4028C,C4037T,T4056C,T4065C,T4080C,T4090C,T41…	4592,7516-7518	2297:A,5625:NN		F:A103T,F:T122A,G:A57V,G:P71L,G:H90Y,G:L101F,G:I134K,G:P206Q,G:K209R,G:G224E,G:S243I,G:L248I,G:K262E,G:I265L,G:D284G,G:V303A,G:Y304H,G:L310P,G:T319I,G:T320A,L:P171L,L:R256K,L:Y598H,L:L1438Q,L:N1723G,L:E1725G,L:G1731D,L:V1943D,M:M73L,M2-1:S176P,M2-2:S46N,N:V352A,P:L55P,P:T69I
EPI_ISL_19533289	RV01414	A	22.8708	2022	CA-ON	A.D.5.2	GA2.3.5	15171	0.993563	G62A,T66A,A67G,C90T,C183T,T246C,A456G,T697C,A940C,A1009G,C1012T,A1021G,T1028C,G1050A,A1051C,A1078G,C1149T,G1248A,T1254C,T1281C,T1359C,G1368A,T1380C,T1422C,T1443C,A1602T,C1677T,C1788T,C1806T,T2064C,T2165C,A2392G,T2481C,C2509T,C2523T,A2695G,C3061T,T3109C,T3136C,T3163C,C3168T,T3178C,C3180A,T3181C,A3184G,C3306T,A3442C,T3483C,A3564G,C3624T,C3714T,T3807C,A3825G,T3909C,C3927T,T4020C,T4028C,C4037T,T4056C…	4592,7516-7518	2297:A,4174:A,5625:NN		F:A103T,F:T122A,F:N380K,G:A57V,G:P71L,G:H90Y,G:L101F,G:I134K,G:P206Q,G:K209R,G:G224E,G:G232R,G:T235I,G:S243I,G:L248I,G:K262E,G:I265L,G:D284G,G:V303A,G:Y304H,G:L310P,G:T319I,G:T320A,L:P171L,L:R256K,L:Y598H,L:L1438Q,L:N1723G,L:E1725G,L:G1731D,L:D1845N,L:A1927T,L:V1943D,M:M73L,M2-1:S176P,M2-2:S46N,N:V352A,P:L55P,P:T69I			T3642A
EPI_ISL_19533290	RV01415	A	25.7436	2022	CA-ON	A.D.5.2	GA2.3.5	15171	0.993563	T66A,A67G,C90T,C183T,T246C,A456G,T697C,A940C,A1009G,C1012T,G1016A,A1021G,T1028C,G1050A,A1051C,G1248A,T1254C,T1281C,T1359C,G1368A,T1380C,T1422C,T1443C,A1530G,C1677T,G1692A,G1719A,C1788T,C1806T,T2064C,T2165C,A2392G,T2481C,C2509T,C2523T,A2695G,C3040T,C3061T,T3109C,T3136C,T3163C,C3168T,T3178C,C3180A,T3181C,A3184G,C3306T,A3442C,T3483C,A3564G,C3624T,A3642T,C3714T,T3807C,A3825G,T3909C,C3927T,A3975G,T402…	4592,7516-7518	2297:A,5625:NN		F:A103T,F:T122A,F:R553K,G:A57V,G:P71L,G:H90Y,G:L101F,G:I134K,G:P206Q,G:K209R,G:G224E,G:T235I,G:S243I,G:L248I,G:K262E,G:I265L,G:D284G,G:P300L,G:V303A,G:Y304H,G:L310P,G:T319I,G:T320A,L:D166G,L:P171L,L:R256K,L:Y598H,L:L1438Q,L:N1723G,L:E1725G,L:G1731D,L:A1927T,L:V1943D,M:M73L,M2-1:S176P,M2-2:T2I,M2-2:S46N,N:M194I,N:V352A,P:L55P,P:T69I			G1078A
EPI_ISL_19533291	RV01417	A	20.7568	2022	CA-ON	A.D.1.5	GA2.3.5	15171	0.993366	T66A,A67G,C90T,C183T,G198A,A321G,A351G,G551A,C622T,G664A,T697C,A748G,T928C,G1000A,C1012T,C1017A,T1048C,G1050A,A1051G,T1224C,T1359C,G1662A,T1668C,T1671C,C1788T,T1791C,C1806T,T1882C,T1980C,T2165C,A2392G,T2481C,A2695G,G2782A,C2965A,C3023T,T3109C,C3125T,T3163C,C3168T,A3169T,T3178C,T3181C,A3184G,C3306T,C3351T,G3354A,T3483C,A3564G,T3612C,C3624T,T3756C,T3807C,C4037T,C4039T,C4049T,C4057T,T4196C,T4198G,C4…	45927555	2297:A,5625:NN,15115:T		F:V127I,G:P71L,G:H90Y,G:L101F,G:I134K,G:L142S,G:G224V,G:S243I,G:K262E,G:I265L,G:D284G,G:Y304H,G:T319I,G:T320A,L:N143D,L:P171L,L:T179S,L:S216N,L:R256K,L:Y598H,L:M1225I,L:L1438Q,L:H1632R,L:I1653V,L:K1661N,L:N1723S,L:E1725G,L:G1731D,M:M43I,M2-1:N174S,M2-1:S176P,M2-1:T180A,M2-2:T1M,M2-2:Y26C,M2-2:S46N,N:V352A,P:L55P			G3663A,T4587A,G6284A,G8183A,A10124G
EPI_ISL_19533294	RV01421	A	17.9665	2022	CA-ON	A.D.2.1	GA2.3.5	15171	0.993366	T66A,A67G,C594A,A751G,T754A,C952T,C1012T,G1050A,A1314G,T1359C,T1413C,A1539G,C1788T,C1806T,C2028T,T2165C,G2238A,T2250C,C2368T,A2392G,C2395A,T2481C,C2500T,A2522G,C2578T,A2695G,C3061T,C3108T,T3109C,T3163C,T3178C,T3181C,A3184G,A3300G,C3306T,T3321A,T3483C,A3564G,C3574T,A3630G,T3807C,A3858G,C3927T,G3987A,C4004T,A4021G,C4037T,C4039T,T4056C,C4079T,T4198G,C4211T,G4244A,A4361C,C4440A,C4467T,C4492T,T4497C,A…	417515053	2297:A,4592:A,5625:NN,7586:A		G:H67N,G:P71L,G:H90Y,G:L101F,G:T137A,G:L142S,G:G224E,G:V225A,G:K240R,G:S243I,G:I265L,G:P274L,G:Y280H,G:E287D,G:S294P,G:P298L,G:V303I,G:Y304H,G:T319S,L:I59V,L:P171L,L:K175R,L:R256K,L:L1438Q,L:V1533I,L:K1589R,L:Y1590H,L:S1593N,L:H1599R,L:L1698S,L:N1723S,L:E1725G,L:G1731D,M:M254I,M2-1:I132T,M2-1:S176P,M2-2:Y26C,M2-2:N71K,N:V352A,P:L55P,P:T69A			T47A,T3420C,G5502A,T13344C,T14208C
NA	KP856965.1	B	NA	1989	USA	B	GB1	15200	0.996715	T48C,G104A,T110C,A189G,C263T,A338G,A371G,C468A,G513T,C570T,G579A,C598T,C607T,C610T,C739T,C767T,C829T,A853T,T859C,T922C,C959A,T979C,C994T,C998T,T999C,A1010G,C1018T,A1019G,G1059A,G1063A,A1066G,G1070A,G1120A,C1298T,A1315G,G1385A,T1552C,C1591T,C1603T,G1690A,A1705G,C1708T,C1714T,T1742C,A1780T,C1804T,T1846C,A1858G,A1930G,G1942T,T1966C,T1993A,C2134T,C2198T,A2210G,C2260T,A2379G,C2433T,C2445T,T2490C,T2529…	973,5399-5458	5119:CCAAAA,7581:A		F:F12L,F:L45F,F:V103A,F:Q172L,F:L173S,F:R191K,F:M206I,F:R209Q,G:K32R,G:A74V,G:A107T,G:T131A,G:T136R,G:I137T,G:S138T,G:N143T,G:T198I,G:P205T,G:L217P,G:P221L,G:I227T,G:P235L,G:P245S,G:Y285H,G:I288T,G:I310T,G:*311Q,L:I56L,L:Y177H,L:N184S,L:I232T,L:K354E,L:D374N,L:V715I,L:T973M,L:G1250S,L:A1479V,L:K1661N,L:A1712T,L:V1716M,L:R1726S,L:S1736N,L:E1787A,L:H1798R,L:T1987I,L:N2065K,M:T89I,M2-1:I87V,M2-1:S14…	G:I252-,G:T253-,G:T254-,G:S255-,G:K256-,G:H257-,G:T258-,G:E259-,G:R260-,G:D261-,G:T262-,G:S263-,G:T264-,G:S265-,G:Q266-,G:S267-,G:I268-,G:A269-,G:L270-,G:D271-	G:158:PK
NA	KU316097.1	B	NA	1978	USA	B	GB1	15211	0.999277	G1A,C3G,C28T,T48C,G104A,T110C,C175T,A189G,T311C,A338G,C366T,A371G,A452G,C468A,G505A,G513T,C535A,A549G,C570T,A576G,G579A,A590G,C598T,C607T,C610T,T620C,T655A,C688A,A730G,C739T,C767T,T791C,G820A,C829T,A853T,T859C,T922C,C959A,C975T,T979C,C980A,C989T,C994T,T999C,C1000T,C1001T,A1010G,C1018T,G1059A,G1063A,A1066G,G1070A,G1120A,C1298T,A1315G,G1385A,C1591A,A1696C,A1705G,C1708T,C1714T,T1742C,A1780T,C1804T,G…	5399-5458	0:AAACTTGCACATTCGAAAAAA,4034:A,5119:CCAAAA,7463:A,7582:C,15092:ATAT		F:L45F,F:V103A,F:Y114H,F:Q172L,F:L173S,F:R191K,F:M206I,F:R209K,F:A529T,G:N4H,G:K32R,G:A74V,G:P101S,G:K103I,G:A107T,G:P109S,G:T131A,G:T136R,G:S138T,G:P140S,G:N143T,G:P150S,G:P152S,G:T198I,G:P205T,G:T206I,G:L217P,G:T220M,G:K222E,G:I227T,G:P235L,G:T244I,G:P245S,G:L250I,G:T279I,G:Y285H,G:I288T,G:P289F,G:T298I,G:S307L,G:I310T,L:S8N,L:I56L,L:Y177H,L:N184T,L:V308I,L:D374N,L:V715I,L:N948H,L:T973M,L:V1043…	G:I252-,G:T253-,G:T254-,G:S255-,G:K256-,G:H257-,G:T258-,G:E259-,G:R260-,G:D261-,G:T262-,G:S263-,G:T264-,G:S265-,G:Q266-,G:S267-,G:I268-,G:A269-,G:L270-,G:D271-	G:158:PK
NA	KY249659.1	B	NA	2013	UK	B.D.1	GB5.0.2	15222	1	G1A,C3G,G104A,T110C,C182T,C212T,T464C,G513T,G579A,C739T,A798G,A827T,C829T,T880C,C883T,A916G,C994T,C1001T,A1010G,A1066G,C1114T,T1118C,T1141C,T1168C,A1315G,G1385A,T1564C,A1705G,T1742C,A1780T,A1795G,C1804T,T1843C,T1846C,T1903C,T2047C,A2059G,A2071G,A2128G,C2198T,A2209T,T2257C,G2310T,A2503G,C2521T,T2529C,A2646G,C2655T,C2679T,C2694T,C2796T,C2868T,T2904C,C2934T,C3067T,A3073G,C3082T,T3086C,T3095C,A3109G,…		0:ACGCGAAAAAATGCGTACTACAAACTTGCACATTCGAAAAAA,15222:TTTTTTTCTCGT		F:L45F,F:V103A,F:L125P,F:V127A,F:Q172L,F:L173S,F:S190N,F:R191K,F:M206I,F:R209Q,G:I60V,G:A74V,G:P105L,G:A107T,G:H112Y,G:T131A,G:T133P,G:T136R,G:I137T,G:N176S,G:T198I,G:L217P,G:T225P,G:S247P,G:I252T,G:S265L,G:A269V,G:T279I,G:I288T,G:E290G,G:P299S,G:I310T,L:I56L,L:G146S,L:C195Y,L:V715I,L:A1479V,L:N1593S,L:A1712T,L:V1716I,L:S1736N,L:T1987I,L:H2103Y,L:N2164S,M:T89I,M2-1:I181V,M2-2:I2T,M2-2:H75Y,N:V97I…
NA	KY249660.1	B	NA	2013	UK	B.D.4.1	GB5.0.5a	15222	1	G1A,C3G,T170C,G513T,G579A,C1298T,G1385A,C1687T,T1747C,T1846C,C2198T,C2433T,T2529C,C2637T,C2679T,C2886T,C3067T,C3082T,C3146T,C3180T,C3273T,T3568C,C3705T,C3720T,A3735G,G3861A,C4064T,A4089T,G4448A,C4483T,C4485T,C4490T,C4495T,A4581T,C4846T,C4866T,A5036G,T5055C,G5425A,T5508C,T5574C,A5624G,T5809G,T5903A,T5948A,C6017T,A6021G,G6247A,G6293A,G6301A,G6329A,C6447T,T6701C,C6731T,G7232A,T7376C,C7424T,C7502T,T7…		0:ACACTCGAAAAAA,15222:TTTTTTTCTCGT		F:L45W,F:N116D,F:R191K,F:M206I,F:R209Q,G:A74V,G:T131A,G:I137T,G:I288T,G:I310T,L:A1479V,L:V1716I,L:P1929S,L:K1954R,L:T1987I,M2-2:I2T,N:V97I,SH:D64N
NA	KY249661.1	B	NA	2013	UK	B.D.1.1	GB5.0.2	15222	1	G1A,C3G,C42T,A49T,G104A,T110C,C182T,G513T,G579A,G622A,G646A,A827T,C829T,C994A,C1001T,A1010G,A1066G,T1118C,T1141C,A1315G,G1385A,T1543C,A1654G,A1696G,A1705G,C1714T,T1742C,A1780T,C1804T,C1910T,C1957T,C1999T,C2198T,T2257C,A2491G,T2529C,A2646G,C2679T,C2796T,C2886T,C2934T,C3067T,C3082T,T3095C,C3146T,A3167G,C3180T,C3273T,C3412T,C3485T,T3568C,C3720T,A3735G,T3738C,G3750A,G3822A,G3834A,T3837C,G3861A,T3864C…		0:ACACTCGAAAAAA,15222:TTTTTTTCTCGT		F:A19T,F:L45F,F:V103A,F:Q172L,F:L173S,F:R191K,F:M206I,F:R209Q,G:A74I,G:T75S,G:T89A,G:K103N,G:A107T,G:T130I,G:T131A,G:T136R,G:I137T,G:T198I,G:P204T,G:L217P,G:E224D,G:I227T,G:I252T,G:I268T,G:A269V,G:T279I,G:Y285H,G:I288T,G:E290G,G:I310T,L:I56L,L:M59I,L:I183S,L:V715I,L:I824T,L:G1250S,L:A1479V,L:N1593S,L:A1712T,L:V1716I,L:S1736N,L:T1987I,L:V2022I,L:N2164S,M:P65S,M:T89I,M2-1:N5S,M2-1:I135T,M2-1:I181V,…
NA	KY249662.1	B	NA	2013	UK	B.D.1	GB5.0.2	15222	1	G1A,C3G,G36A,G104A,T110C,C182T,A419T,T470C,G475A,G513T,C538A,G579A,C788T,A827T,C829T,C949T,C959T,C994T,C1001T,A1010G,A1066G,C1068T,G1070A,A1282G,A1315G,G1385A,T1645A,A1705G,T1742C,A1780T,C1804T,T1846C,T2014C,C2092T,A2122G,C2198T,C2404T,A2488G,A2491G,T2529C,A2568G,C2679T,C2796T,A2829G,T2878C,C2886T,C2934T,T2971C,G2973A,T2980C,T2997C,C3046T,C3067T,A3073T,C3082T,C3083T,T3095C,C3126T,A3129C,C3146T,A3…		0:ACGCGAAAAATGCGTACTACAAACTTGCACACTCGAAAAAA,4580:T,15222:TTTTTTTCTCGT		F:L45F,F:V103A,F:V127A,F:Q172L,F:L173S,F:R191K,F:M206I,F:R209Q,G:A74V,G:A107T,G:T130I,G:T131A,G:T136R,G:I137T,G:T198I,G:T230A,G:V249I,G:D251N,G:I252T,G:S265P,G:I268T,G:A269V,G:T279I,G:S286L,G:I288T,G:E290G,G:I310T,L:I56L,L:V179A,L:N599K,L:V715I,L:K1171E,L:A1479V,L:N1593S,L:A1712T,L:V1716I,L:S1736N,L:R1804K,L:T1987I,L:N2164S,M:T89I,M2-1:R19K,M2-1:I181V,M2-2:I2T,M2-2:N64S,N:V97I,N:Y216H,NS2:T82S,P:…
NA	KY249666.1	B	NA	2013	UK	B.D.1.1	GB5.0.2	15222	1	G1A,C3G,C42T,G104A,T110C,C182T,G513T,G579A,G646A,A827T,C829T,C994A,C1001T,A1010G,A1066G,T1118C,T1141C,A1315G,G1385A,T1543C,A1696G,A1705G,T1742C,A1780T,C1804T,C1957T,C1999T,C2198T,T2257C,C2484T,A2491G,T2529C,A2646G,C2679T,C2796T,C2886T,C2934T,C3067T,C3082T,T3095C,A3127G,C3146T,A3167G,C3180T,C3273T,C3485T,T3568C,C3720T,A3735G,T3738C,G3750A,G3822A,G3834A,T3837C,G3861A,T3864C,T3957C,T3993C,C4064T,C40…		0:ACGCGAAAAAATGCGTACTACAAACTTGCACACTCGAAAAAAA,15222:TTTTTTTCTCGT		F:A19T,F:L45F,F:V103A,F:Q172L,F:L173S,F:R191K,F:M206I,F:R209Q,G:K68R,G:A74I,G:T75S,G:A107T,G:T131A,G:T136R,G:I137T,G:T198I,G:P204T,G:L217P,G:E224D,G:I227T,G:I252T,G:A269V,G:T279I,G:Y285H,G:I288T,G:E290G,G:S295F,G:I310T,L:I56L,L:M59I,L:V715I,L:I824T,L:G1250S,L:A1479V,L:N1593S,L:A1712T,L:V1716I,L:P1720S,L:S1736N,L:T1987I,L:V2022I,L:N2164S,M:T89I,M2-1:I181V,M2-2:I2T,M2-2:C49R,M2-2:D67E,N:V97I,N:Y216…
NA	KY249667.1	B	NA	2012	UK	B.D.4	GB5.0.4a	15222	1	G1A,C3G,G513T,C568T,G579A,C829T,C994T,C1001T,G1385A,G1531A,T1846C,T2006C,T2131C,C2198T,C2522A,T2529C,C2679T,G2787A,C2886T,C3067T,C3082T,C3146T,C3180T,C3273T,C3279T,T3568C,C3720T,A3735G,T3738C,C4064T,T4109C,G4448A,C4483T,C4485T,C4490T,C4495T,A4581T,T4588C,A4762G,C4866T,G4964A,C5005T,A5036G,C5052G,T5055C,T5149C,T5287C,T5356C,T5389C,T5400C,G5425A,T5438C,T5508C,C5510A,A5543G,T5572C,T5574C,G5580A,A562…		0:ACGCGAAAAAATGCGTACTACAAACTTGCACACTCGAAAAAA,15222:TTTTTTTCTCGT		F:L173S,F:R191K,F:M206I,F:R209Q,G:A74V,G:A107T,G:T131A,G:T136R,G:I137T,G:I252T,G:S265P,G:I288T,G:P289T,G:T300A,G:I310T,L:V715I,L:A1479V,L:A1712T,L:V1716I,L:I1776V,L:T1987I,M2-2:I2T,N:V97I,P:P73Q,SH:D64N
NA	KY249670.1	B	NA	2012	UK	B.D.4	GB5.0.4a	15222	1	G1A,C3G,A272G,G513T,G579A,C601T,C829T,C975T,C994T,C1001T,T1062A,A1066G,G1385A,T1742C,A1780T,T1846C,C2198T,C2234A,T2529C,C2637T,C2679T,C2796T,C2886T,C3067T,C3082T,A3114T,C3146T,C3180T,C3273T,T3568C,C3720T,A3735G,T3738C,G3750A,T3843C,G3861A,T3993C,C4064T,T4109C,C4203T,C4233T,C4243T,C4253T,T4255C,G4448A,G4456A,C4483T,C4485T,C4490T,G4494A,C4495T,C4535T,A4581T,G4614A,A4645C,T4807C,A4861T,C4866T,G4964A…	3111	0:CGGCCAGACACTCGAAAAAA,15222:TTTTTTTCTCGTGTCATAGCTGTTTCCGGATTC		F:L173S,F:R191K,F:M206I,F:R209Q,G:A74V,G:A107T,G:T131A,G:T136R,G:I137T,G:P150Q,G:I252T,G:K256Q,G:I288T,G:N291T,G:I310T,L:S457N,L:V715I,L:A1479V,L:A1712T,L:V1716I,L:V1721A,L:T1987I,M2-1:S108G,M2-1:K113R,M2-2:I2T,M2-2:I36T,M2-2:L51S,N:V97I,N:Y216H,N:H380N,SH:D64N
NA	KY249674.1	B	NA	2012	UK	B.D.1.1	GB5.0.2	15222	1	G1A,C3G,C42T,G104A,C182T,G513T,G579A,G646A,A814G,A827T,C829T,C883T,C994A,C1001T,A1010G,A1066G,T1118C,T1141C,C1298T,A1315G,G1385A,T1543C,A1696G,A1705G,T1742C,A1780T,C1804T,C1957T,C1999T,C2198T,T2257C,C2484T,A2491G,T2529C,A2646G,C2679T,C2796T,C2886T,C2934T,T2980C,C3067T,C3082T,T3095C,C3146T,A3167G,C3180T,C3273T,C3485T,T3568C,C3720T,A3735G,T3738C,G3750A,G3822A,G3834A,T3837C,G3861A,T3864C,T3957C,T399…		0:ACGCGAAAAAATGCGTACTACAAACTTGCACACTCGAAAAAA,15222:TTTTTTTCTCGT		F:A19T,F:L45F,F:V103A,F:Q172L,F:L173S,F:R191K,F:M206I,F:R209Q,G:T12A,G:A74I,G:T75S,G:A107T,G:T131A,G:T136R,G:I137T,G:T198I,G:P204T,G:L217P,G:E224D,G:I227T,G:I252T,G:A269V,G:T279I,G:Y285H,G:I288T,G:E290G,G:I310T,L:I56L,L:M59I,L:V715I,L:I824T,L:G1250S,L:A1479V,L:V1533I,L:N1593S,L:A1712T,L:V1716I,L:S1736N,L:T1987I,L:V2022I,L:N2164S,M:T89I,M2-1:I181V,M2-2:I2T,M2-2:S26N,M2-2:C49W,M2-2:D67E,N:V97I,N:Y2…
NA	KY249677.1	B	NA	2012	UK	B.D.4	GB5.0.4a	15222	1	G1A,C3G,G86A,A191G,G513T,G579A,A733G,A798G,C829T,G830A,C994T,C1001T,G1070A,G1385A,A1516G,T1742C,A1780T,G1801A,T1846C,G2065T,C2198T,A2523G,T2529C,C2679T,C2796T,C2886T,C3067T,C3082T,C3146T,C3180T,C3273T,T3568C,C3720T,A3735G,T3738C,G3750A,G3861A,T3993C,C4038A,C4064T,T4109C,C4203T,C4233T,T4241C,C4243T,T4255C,A4383T,G4448A,C4483T,C4485T,C4490T,G4494A,C4495T,A4542T,T4563C,A4581T,A4645C,T4807C,C4866T,T4…		0:ACGCGAAAAAATGCGTACTACAAACTTGCACACTCGAAAAAA,15222:TTTTTTTCTCGT		F:S8P,F:L125P,F:L173S,F:R191K,F:M206I,F:R209Q,G:A74V,G:I79T,G:Y90H,G:P101T,G:A107T,G:T131A,G:T136R,G:I137T,G:D251N,G:I252T,G:I288T,G:I310T,L:V715I,L:I927L,L:A1479V,L:A1712T,L:V1716I,L:N1727D,L:S1736N,L:T1987I,L:I2016M,M2-2:I2T,M2-2:E25G,N:V97I,N:Y216H,NS2:K72R,NS2:E83K,SH:N42I,SH:D64N
NA	LC384999.1	B	NA	2014	Philippines	B.D.4.1	GB5.0.5a	15211	0.999277	G1A,C3G,C116T,G513T,G579A,C883T,T1022C,G1385A,T1846C,C2198T,T2529C,C2679T,C2886T,C3067T,C3082T,C3146T,C3180T,C3273T,T3568C,C3720T,A3735G,C4064T,G4448A,C4483T,C4485T,C4490T,C4495T,A4581T,G4660A,C4866T,A5036G,T5055C,T5287C,C5319A,C5374T,C5377T,G5425A,T5508C,G5546A,T5574C,C5617T,A5624G,T5903A,T5948A,C6017T,G6247A,G6293A,G6301A,G6329A,T6701C,C6731T,G7232A,T7376C,C7424T,C7502T,T7545C,T8073C,T8184C,T83…		0:TTGCACACTCGAAAAAA		F:R191K,F:M206I,F:R209Q,G:A74V,G:T131A,G:I137T,G:T225N,G:I288T,G:A301T,G:I310T,L:N184S,L:A1238T,L:A1479V,L:V1716I,L:I1776T,L:T1987I,M2-2:I2T,N:V97I,SH:D64N
NA	LC385005.2	B	NA	2014	Philippines	B.D.4.1	GB5.0.5a	15211	0.999277	G1A,C3G,C116T,G513T,G579A,C883T,T1022C,G1385A,T1846C,C2198T,T2529C,C2679T,C2886T,C3067T,C3082T,C3146T,C3180T,C3273T,C3357T,T3568C,C3720T,A3735G,C4064T,G4448A,C4483T,C4485T,C4490T,C4495T,A4581T,G4660A,C4866T,A5036G,T5055C,T5287C,C5319A,C5374T,C5377T,G5425A,T5508C,G5546A,T5574C,C5617T,A5624G,T5903A,T5948A,C6017T,G6247A,G6293A,G6301A,G6329A,T6701C,C6731T,G7232A,T7376C,C7424T,C7502T,T7545C,T8073C,T81…		0:TTGCACACTCGAAAAAA		F:R191K,F:M206I,F:R209Q,G:A74V,G:T131A,G:I137T,G:T225N,G:I288T,G:A301T,G:I310T,L:N184S,L:A1238T,L:A1479V,L:V1716I,L:I1776T,L:T1987I,M2-2:I2T,N:V97I,SH:D64N
NA	MG642025.1	B	NA	1982	USA	B.1	GB1	15211	0.999277	G1A,C3G,G27T,C28T,T48C,A50G,G104A,T110C,C116T,A189G,A338G,A371G,C468A,G505A,G513T,C535A,A549G,C570T,A576G,G579A,C598T,C607T,C610T,T655A,C688A,C739T,A757T,C767T,T791C,G820A,C829T,A853T,T859C,T922C,C959A,C975T,T979C,C980A,C989T,C994T,T999C,C1000T,C1001T,A1010G,C1013A,G1059A,G1063A,A1066G,G1070A,G1120A,C1298T,A1315G,G1385A,T1470C,C1591A,G1690A,A1696C,A1705G,C1708T,C1714T,T1742C,A1780T,C1804T,G1834A,…	5399-5458,7402	0:AAACTTGCACATTCGGAAAAA,4034:A,5119:CCAAAA,7463:A,7582:C,15092:ATAT		F:L45F,F:Y114H,F:Q172L,F:L173S,F:R191K,F:M206I,F:R209K,F:P312H,F:A529T,G:N4H,G:K32R,G:A74V,G:P96S,G:P101S,G:K103I,G:A107T,G:P109S,G:T131A,G:T133P,G:T136R,G:S138T,G:P140S,G:N143T,G:P150S,G:P152S,G:N176Y,G:T198I,G:P205T,G:T206I,G:L217P,G:T220M,G:K222D,G:I227T,G:P235L,G:T237A,G:P245S,G:K276N,G:T279I,G:S283Y,G:Y285H,G:I288T,G:P289S,G:T298I,G:I310T,L:S8N,L:I56L,L:E148D,L:Y177H,L:N184T,L:V308I,L:D374N,…	G:I252-,G:T253-,G:T254-,G:S255-,G:K256-,G:H257-,G:T258-,G:E259-,G:R260-,G:D261-,G:T262-,G:S263-,G:T264-,G:S265-,G:Q266-,G:S267-,G:I268-,G:A269-,G:L270-,G:D271-	G:158:PK
NA	MG642037.1	B	NA	1980	USA	B.1	GB1	15211	0.999277	G1A,C3G,C28T,T48C,G104A,T110C,C116T,A189G,A338G,A359G,A371G,C468A,G505A,G513T,C535A,A549G,C570T,A576G,G579A,C598T,C607T,C610T,T655A,C688A,C739T,C767T,T791C,G820A,C829T,A853T,T859C,T922C,C959A,C975T,T979C,C980A,C989T,C994T,T999C,C1000T,C1001T,A1010G,C1013A,G1059A,G1063A,A1066G,G1070A,G1120A,C1298T,A1315G,G1385A,T1470C,C1591A,A1696C,A1705G,C1708T,C1714T,T1742C,A1780T,C1804T,G1834A,T1846C,A1858G,A19…	5399-5458,7402	0:ACTTGCACATTCGGAAAAA,4034:A,5119:CCAAAA,7463:A,7582:C,15092:ATAT		F:L45F,F:Y114H,F:Q172L,F:L173S,F:R191K,F:M206I,F:R209K,F:P312H,F:A529T,G:N4H,G:K32R,G:A74V,G:P101S,G:K103I,G:A107T,G:P109S,G:T131A,G:T133P,G:T136R,G:S138T,G:P140S,G:N143T,G:P150S,G:P152S,G:T198I,G:P205T,G:T206I,G:L217P,G:T220M,G:K222D,G:I227T,G:P235L,G:P245S,G:T279I,G:S283Y,G:Y285H,G:I288T,G:P289S,G:T298I,G:I310T,L:S8N,L:I56L,L:E148D,L:Y177H,L:N184T,L:V308I,L:D374N,L:V715I,L:N948H,L:T973M,L:V1043…	G:I252-,G:T253-,G:T254-,G:S255-,G:K256-,G:H257-,G:T258-,G:E259-,G:R260-,G:D261-,G:T262-,G:S263-,G:T264-,G:S265-,G:Q266-,G:S267-,G:I268-,G:A269-,G:L270-,G:D271-	G:158:PK
NA	MG642039.1	B	NA	1985	USA	B.2	GB2	15211	0.999277	G1A,C3G,T48C,G104A,T110C,T170C,A189G,A338G,T362C,A371G,G426A,C468A,A501T,G513T,C535A,G546A,C570T,G579A,C598T,C607T,C610T,G622A,A733G,C739T,C767T,T791C,C829T,A853T,T922C,C959A,T979C,T982A,C994T,T999C,C1000T,A1010G,C1018T,G1059A,G1060A,G1063A,A1066G,G1070A,G1120A,C1298T,A1315G,G1385A,T1588A,C1591A,A1597C,T1621C,A1696C,A1705G,C1708T,C1714T,T1742C,A1780T,C1804T,T1846C,A1858G,A1861G,A1930G,T1993A,A212…	973,5393-5452	0:AAACTTGCACATTCGAAAAAA,4034:A,5119:CCAAAA,7581:A		F:L45F,F:V103A,F:Q172L,F:L173S,F:R191K,F:M206I,F:R209Q,F:A529T,G:N4H,G:K32R,G:A74V,G:S95P,G:P101S,G:A107T,G:P109S,G:I118T,G:T131A,G:T133A,G:T136R,G:I137T,G:S138T,G:P140S,G:N143T,G:P152L,G:T198I,G:P205T,G:L217P,G:P221T,G:I227T,G:P235L,G:S275L,G:T279I,G:Y285H,G:I288T,G:I310T,L:I4T,L:S8N,L:I56L,L:N166S,L:Y177H,L:N184T,L:D374N,L:V715I,L:T973M,L:A1238T,L:G1250S,L:A1479V,L:R1547K,L:A1712T,L:V1716I,L:R1…	G:I252-,G:T253-,G:T254-,G:S255-,G:K256-,G:H257-,G:T258-,G:E259-,G:R260-,G:D261-,G:T262-,G:S263-,G:T264-,G:S265-,G:Q266-,G:S267-,G:I268-,G:A269-,G:L270-,G:D271-	G:158:PK
NA	MG642042.1	B	NA	1985	USA	B.2	GB2	15200	0.996715	T48C,G104A,T110C,T170C,A189G,A338G,T362C,A371G,G426A,C468A,A501T,G513T,C535A,G546A,C570T,G579A,C598T,C607T,C610T,G622A,A733G,C739T,C767T,T791C,C829T,A853T,T922C,C959A,T979C,T982A,C994T,T999C,C1000T,A1010G,C1018T,G1059A,G1060A,G1063A,A1066G,G1070A,G1120A,A1261T,C1298T,A1315G,G1385A,T1588A,C1591A,A1597C,T1621C,A1696C,A1705G,C1708T,C1714T,T1742C,A1780T,C1804T,T1846C,A1858G,A1861G,A1930G,T1993A,A2128…	973,5393-5452	4034:A,5119:CCAAAA,7581:A		F:L45F,F:V103A,F:Q172L,F:L173S,F:R191K,F:M206I,F:R209Q,F:A529T,G:N4H,G:K32R,G:A74V,G:S95P,G:P101S,G:A107T,G:P109S,G:I118T,G:T131A,G:T133A,G:T136R,G:I137T,G:S138T,G:P140S,G:N143T,G:P152L,G:T198I,G:P205T,G:L217P,G:P221T,G:I227T,G:P235L,G:S275L,G:T279I,G:Y285H,G:I288T,G:I310T,L:I4T,L:S8N,L:I56L,L:N166S,L:Y177H,L:N184T,L:D374N,L:V715I,L:T973M,L:A1238T,L:G1250S,L:A1479V,L:R1547K,L:A1712T,L:V1716I,L:R1…	G:I252-,G:T253-,G:T254-,G:S255-,G:K256-,G:H257-,G:T258-,G:E259-,G:R260-,G:D261-,G:T262-,G:S263-,G:T264-,G:S265-,G:Q266-,G:S267-,G:I268-,G:A269-,G:L270-,G:D271-	G:158:PK
NA	MG642043.1	B	NA	1982	USA	B.2	GB2	15211	0.999277	G1A,C3G,T48C,G104A,T110C,T170C,A189G,G275A,A338G,T362C,A371G,G426A,C468A,G513T,C535A,C570T,G579A,C583T,C598T,C607T,C610T,G622A,C739T,C767T,T791C,C829T,A853T,T859C,T922C,C959A,T979C,T982A,C994T,T999C,C1000T,C1018T,G1059A,G1060A,G1063A,A1066G,G1070A,G1120A,C1298T,A1315G,G1385A,T1588A,C1591A,T1621C,A1696C,A1705G,C1708T,C1714T,T1742C,A1780T,C1804T,T1846C,A1858G,A1915T,A1930G,T1993A,A2128G,C2134T,C219…	5399-5458,7402	0:AAACTTGCACATTCGAAAAAA,4034:A,5119:CCAAAA,7581:A		F:L45F,F:V103A,F:Q172L,F:L173S,F:R191K,F:M206I,F:R209Q,F:A529T,G:N4H,G:K32R,G:A74V,G:S95P,G:P101S,G:A107T,G:P109S,G:I118T,G:T131A,G:T136R,G:I137T,G:S138T,G:P140S,G:N143T,G:P152L,G:T198I,G:P205T,G:L217P,G:P221T,G:I227T,G:P235L,G:P245S,G:S275L,G:T279I,G:Y285H,G:I288T,G:I310T,G:*311Q,L:S8N,L:I56L,L:N166S,L:Y177H,L:N184T,L:D374N,L:V715I,L:T973M,L:G1250S,L:A1479V,L:R1547K,L:V1581I,L:A1712T,L:V1716I,L:…	G:I252-,G:T253-,G:T254-,G:S255-,G:K256-,G:H257-,G:T258-,G:E259-,G:R260-,G:D261-,G:T262-,G:S263-,G:T264-,G:S265-,G:Q266-,G:S267-,G:I268-,G:A269-,G:L270-,G:D271-	G:158:PK
NA	MG642044.1	B	NA	1982	USA	B.1	GB1	15211	0.999277	G1A,C3G,C28T,T48C,G104A,T110C,C116T,A189G,A338G,A371G,C468A,G505A,G513T,C535A,A549G,C570T,A576G,G579A,C598T,C607T,C610T,T655A,C688A,C739T,A757T,C767T,T791C,G820A,C829T,A853T,T859C,T922C,C959A,C975T,T979C,C980A,C989T,C994T,T999C,C1000T,C1001T,A1010G,C1013A,G1059A,G1063A,A1066G,G1070A,G1120A,C1298T,A1315G,G1385A,T1470C,C1591A,A1636T,G1690A,A1696C,A1705G,C1708T,C1714T,T1742C,A1780T,C1804T,A1831G,G18…	5399-5458,7402	0:AAACTTGCACATTCGGAAAAA,4034:A,5119:CCAAAA,7463:A,7582:C,15092:ATAT		F:L45F,F:Y114H,F:Q172L,F:L173S,F:R191K,F:M206I,F:R209K,F:P312H,F:A529T,G:N4H,G:K32R,G:A74V,G:P96S,G:P101S,G:K103I,G:A107T,G:P109S,G:T131A,G:T133P,G:T136R,G:S138T,G:P140S,G:N143T,G:P150S,G:P152S,G:T198I,G:P205T,G:T206I,G:L217P,G:T220M,G:K222D,G:I227T,G:P235L,G:T237A,G:P245S,G:K276N,G:T279I,G:S283Y,G:Y285H,G:I288T,G:P289S,G:P293H,G:T298I,G:I310T,L:S8N,L:I56L,L:E148D,L:Y177H,L:N184T,L:V308I,L:D374N,…	G:I252-,G:T253-,G:T254-,G:S255-,G:K256-,G:H257-,G:T258-,G:E259-,G:R260-,G:D261-,G:T262-,G:S263-,G:T264-,G:S265-,G:Q266-,G:S267-,G:I268-,G:A269-,G:L270-,G:D271-	G:158:PK
NA	MG642045.1	B	NA	1979	USA	B.1	GB1	15211	0.999277	G1A,C3G,C28T,T48C,G104A,T110C,C116T,A189G,A338G,A371G,C468A,G505A,G513T,C535A,A549G,C570T,A576G,G579A,C598T,C607T,C610T,T655A,C688A,C739T,C767T,T791C,G820A,C829T,A853T,T859C,T922C,C959A,C975T,T979C,C980A,C989T,C994T,T999C,C1000T,C1001T,A1010G,C1013A,G1059A,G1063A,A1066G,G1070A,G1120A,C1298T,A1315G,G1385A,T1470C,C1591A,A1696C,A1705G,C1708T,C1714T,T1742C,A1780T,C1804T,G1834A,T1846C,A1858G,A1930G,G1…	5399-5458,7402	0:AAACTTGCACATTCGGAAAAA,4034:A,5119:CCAAAA,7463:A,7582:C,15088:TAT		F:L45F,F:Y114H,F:Q172L,F:L173S,F:R191K,F:M206I,F:R209K,F:P312H,F:A529T,G:N4H,G:K32R,G:A74V,G:P101S,G:K103I,G:A107T,G:P109S,G:T131A,G:T133P,G:T136R,G:S138T,G:P140S,G:N143T,G:P150S,G:P152S,G:T198I,G:P205T,G:T206I,G:L217P,G:T220M,G:K222D,G:I227T,G:P235L,G:P245S,G:T279I,G:S283Y,G:L284F,G:Y285H,G:I288T,G:P289S,G:T298I,G:I310T,L:S8N,L:I56L,L:E148D,L:Y177H,L:N184T,L:V308I,L:D374N,L:V715I,L:N948H,L:T973M…	G:I252-,G:T253-,G:T254-,G:S255-,G:K256-,G:H257-,G:T258-,G:E259-,G:R260-,G:D261-,G:T262-,G:S263-,G:T264-,G:S265-,G:Q266-,G:S267-,G:I268-,G:A269-,G:L270-,G:D271-	G:158:PK
NA	MG642046.1	B	NA	1984	USA	B.2	GB2	15200	0.996715	T48C,G104A,T110C,T170C,A189G,A248G,T266C,G275A,A338G,T362C,A371G,G426A,C468A,T493C,G513T,C535A,C564T,C570T,G579A,C583T,C598T,C607T,C610T,G622A,C739T,T760G,C767T,T791C,C829T,A853T,T859C,T898C,T922C,C959A,T979C,T982A,C994T,T999C,C1000T,C1018T,G1059A,G1060A,G1063A,A1066G,G1070A,G1120A,C1298T,A1315G,G1385A,T1588A,C1591A,T1621C,A1696C,A1705G,C1708T,C1714T,T1742C,A1780T,C1804T,T1846C,A1858G,A1915T,A193…	5399-5458,15089	4034:A,5119:CCAAAA,7581:A		F:L45F,F:V103A,F:Q172L,F:L173S,F:R191K,F:M206I,F:R209Q,F:A529T,G:N4H,G:K32R,G:A74V,G:S95P,G:P101S,G:A107T,G:P109S,G:I118T,G:T131A,G:T136R,G:I137T,G:S138T,G:P140S,G:N143T,G:K145R,G:P152L,G:K153E,G:D159P,G:T198I,G:P205T,G:L217P,G:P221T,G:I227T,G:K232N,G:P235L,G:P245S,G:T279I,G:Y285H,G:I288T,G:I310T,G:*311Q,L:S8N,L:I56L,L:N166S,L:Y177H,L:N184T,L:D374N,L:V715I,L:T973M,L:G1250S,L:A1479V,L:R1547K,L:D17…	G:I252-,G:T253-,G:T254-,G:S255-,G:K256-,G:H257-,G:T258-,G:E259-,G:R260-,G:D261-,G:T262-,G:S263-,G:T264-,G:S265-,G:Q266-,G:S267-,G:I268-,G:A269-,G:L270-,G:D271-	G:159:KG
NA	MG642047.1	B	NA	1980	USA	B.1	GB1	15211	0.999277	G1A,C3G,C28T,T48C,G104A,T110C,C116T,A147G,A189G,A338G,A359G,A371G,G426A,C468A,G505A,G513T,C535A,G545A,A549G,C570T,A576G,G579A,C598T,C607T,C610T,T655A,C688A,C739T,C767T,T791C,G820A,C829T,A853T,T859C,T922C,C959A,C975T,T979C,C980A,C989T,C994T,T999C,C1000T,C1001T,A1010G,C1013A,G1059A,G1063A,A1066G,G1070A,G1120A,C1298T,A1315G,G1385A,T1470C,C1591A,A1696C,A1705G,C1708T,C1714T,T1742C,A1780T,C1804T,G1834A…	5399-5458	0:ACTTGCACATTCGGAAAAA,4034:A,5119:CCAAAA,7463:A,7582:C,15092:ATAT		F:L45F,F:Y114H,F:Q172L,F:L173S,F:R191K,F:M206I,F:R209K,F:P312H,F:A529T,G:N4H,G:K32R,G:A74V,G:P101S,G:K103I,G:A107T,G:P109S,G:T131A,G:T133P,G:T136R,G:S138T,G:P140S,G:N143T,G:P150S,G:P152S,G:T198I,G:P205T,G:T206I,G:L217P,G:T220M,G:K222D,G:I227T,G:P235L,G:P245S,G:T279I,G:S283Y,G:Y285H,G:I288T,G:P289S,G:T298I,G:I310T,L:S8N,L:I56L,L:E148D,L:Y177H,L:N184T,L:V308I,L:D374N,L:V715I,L:N948H,L:T973M,L:V1043…	G:I252-,G:T253-,G:T254-,G:S255-,G:K256-,G:H257-,G:T258-,G:E259-,G:R260-,G:D261-,G:T262-,G:S263-,G:T264-,G:S265-,G:Q266-,G:S267-,G:I268-,G:A269-,G:L270-,G:D271-	G:158:PK
NA	MG642049.1	B	NA	1993	USA	B.3	GB1	15200	0.996715	T45C,T48C,G104A,T110C,A189G,A338G,A371G,C468A,G513T,C570T,G579A,C598T,C607T,C610T,C643T,C739T,C767T,C829T,A853T,T859C,T922C,C949T,C959A,T979C,C994T,T999C,A1010G,A1019G,G1059A,G1063A,A1066G,G1070A,G1120A,C1298T,A1315G,G1385A,A1414G,C1591T,G1648A,A1705G,C1708T,C1714T,T1742C,A1780T,C1804T,A1858G,A1891G,A1930G,A1981G,T1993A,C2134T,C2167T,C2198T,A2210G,C2260T,A2379G,T2388C,C2397T,C2433T,C2445T,T2490C,…	973,5399-5458,7402-7403	5119:CCAAAA,7582:C		F:L15I,F:L45F,F:V103A,F:Q172L,F:L173S,F:R191K,F:M206I,F:R209Q,G:K32R,G:A74V,G:Q77S,G:A107T,G:P109S,G:T131A,G:T136R,G:I137T,G:S138T,G:N143T,G:N154I,G:T198I,G:P205T,G:L217P,G:P221L,G:I227T,G:P235L,G:S275P,G:K276N,G:T279I,G:Y285H,G:I288T,G:I310T,G:*311Q,L:S8N,L:I56L,L:N166S,L:Y177H,L:D374N,L:V715I,L:T973M,L:G1250S,L:A1479V,L:A1712T,L:V1716M,L:R1726S,L:C1732F,L:S1736N,L:E1787A,L:T1987I,L:N2065K,L:L21…	G:I252-,G:T253-,G:T254-,G:S255-,G:K256-,G:H257-,G:T258-,G:E259-,G:R260-,G:D261-,G:T262-,G:S263-,G:T264-,G:S265-,G:Q266-,G:S267-,G:I268-,G:A269-,G:L270-,G:D271-	G:158:PK	C7581A
NA	MG642051.1	B	NA	1986	USA	B.2	GB2	15200	0.996715	T48C,G104A,T110C,C152T,T170C,A189G,T303C,A338G,T362C,C366T,A371G,G426A,T449C,C468A,G513T,C535A,C570T,G579A,C598T,C607T,C610T,G649A,C673T,C739T,C767T,T791C,G820A,C829T,A853T,T859C,T880C,T922C,C959A,T979C,T982A,G992A,C994T,T999C,C1000T,A1010G,C1018T,G1059A,G1060A,G1063A,A1066G,G1070A,C1298T,A1315G,G1385A,C1591A,A1597G,T1621C,C1684A,A1696C,A1705G,C1708T,C1714T,T1742C,T1765C,A1780T,C1804T,T1846C,A185…	5399-5458	4034:A,7582:C		F:L4M,F:R7K,F:L45F,F:Q172L,F:L173S,F:R191K,F:M206I,F:R209Q,F:E472D,F:A529T,G:N4H,G:K32R,G:A74V,G:L91P,G:P101S,G:A107T,G:P109S,G:N114S,G:I118T,G:T131A,G:T136R,G:I137T,G:S138T,G:P140S,G:N143T,G:T198I,G:P205T,G:L217P,G:P221T,G:I227T,G:P233L,G:P235L,G:P245S,G:S275L,G:T279V,G:Y285H,G:I288T,G:T300A,G:S307P,G:I310T,G:*311Q,L:S8N,L:I56L,L:N176S,L:Y177H,L:N184T,L:V715I,L:T973M,L:G1250S,L:A1479V,L:R1547K,L…	G:V249-,G:L250-,G:D251-,G:I252-,G:T253-,G:T254-,G:S255-,G:K256-,G:H257-,G:T258-,G:E259-,G:R260-,G:D261-,G:T262-,G:S263-,G:T264-,G:S265-,G:Q266-,G:S267-,G:I268-
NA	MG642057.1	B	NA	1984	USA	B.2	GB2	15200	0.996715	T48C,G104A,T110C,T170C,A189G,A338G,T362C,A371G,G426A,C468A,A501T,G513T,C535A,G546A,C570T,G579A,C598T,C607T,C610T,G622A,A733G,C739T,C767T,T791C,C829T,A853T,T922C,C959A,T979C,T982A,C994T,T999C,C1000T,A1010G,C1018T,G1059A,G1060A,G1063A,A1066G,G1070A,G1120A,C1298T,A1315G,G1385A,T1588A,C1591A,A1597C,T1621C,A1696C,A1705G,C1708T,C1714T,T1742C,A1780T,C1804T,T1846C,A1858G,A1861G,A1930G,T1993A,A2128G,C2198…	973,5393-5452	4034:A,5119:CCAAAA,7581:A		F:L45F,F:V103A,F:Q172L,F:L173S,F:R191K,F:M206I,F:R209Q,F:A529T,G:N4H,G:K32R,G:A74V,G:S95P,G:P101S,G:A107T,G:P109S,G:I118T,G:T131A,G:T133A,G:T136R,G:I137T,G:S138T,G:P140S,G:N143T,G:P152L,G:T198I,G:P205T,G:L217P,G:P221T,G:I227T,G:P235L,G:S275L,G:T279I,G:Y285H,G:I288T,G:I310T,L:I4T,L:S8N,L:I56L,L:N166S,L:Y177H,L:N184T,L:D374N,L:V715I,L:T973M,L:A1238T,L:G1250S,L:A1479V,L:R1547K,L:A1712T,L:V1716I,L:R1…	G:I252-,G:T253-,G:T254-,G:S255-,G:K256-,G:H257-,G:T258-,G:E259-,G:R260-,G:D261-,G:T262-,G:S263-,G:T264-,G:S265-,G:Q266-,G:S267-,G:I268-,G:A269-,G:L270-,G:D271-	G:158:PK
NA	MG642062.1	B	NA	1996	USA	B.3	GB4	15200	0.996715	T45C,T48C,G104A,T110C,T129C,A189G,A209G,C284T,A338G,A371G,T377C,T466A,C467T,C468A,G513T,C570T,G579A,C591T,C598T,C607T,C610T,C666T,C685T,G732A,C739T,C767T,C811T,C829T,A853T,T859C,T922C,T925C,C959A,T979C,C994T,T999C,A1010G,A1019G,G1059A,G1063A,A1066G,G1070A,G1120A,C1298T,A1315G,G1385A,A1456G,G1567A,A1585G,C1591T,T1630C,A1705G,C1708T,C1714T,T1742C,A1780T,C1804T,T1846C,A1858G,A1930G,T1960C,A1981G,T19…	973,5399-5458,7402	5119:CCAAAA,7582:C		F:I11V,F:V103A,F:Q172L,F:L173S,F:R191K,F:M206I,F:R209Q,F:T518A,F:K551R,G:K32R,G:A74V,G:Q77S,G:R98K,G:A107T,G:P109S,G:T131A,G:T136R,G:I137T,G:S138T,G:N143T,G:N154I,G:T198I,G:P205T,G:D213G,G:P214S,G:L217S,G:T220A,G:P221L,G:K222R,G:I227T,G:N228D,G:K232E,G:P235F,G:P245S,G:Q246R,G:T248N,G:K276D,G:T279V,G:Y285H,G:I288T,G:I310T,G:*311Q,L:S8N,L:I56L,L:I113V,L:Y177H,L:N247S,L:Y254H,L:D374N,L:V715I,L:T973M…	G:I252-,G:T253-,G:T254-,G:S255-,G:K256-,G:H257-,G:T258-,G:E259-,G:R260-,G:D261-,G:T262-,G:S263-,G:T264-,G:S265-,G:Q266-,G:S267-,G:I268-,G:A269-,G:L270-,G:D271-	G:158:PK
NA	MG642064.1	B	NA	1995	USA	B.3	GB4	15200	0.996715	T45C,T48C,G104A,T110C,G167A,A189G,A209G,G251T,A338G,A371G,C468A,G513T,C570T,G579A,C598T,C607T,C610T,A617G,C666T,C739T,C767T,C788T,C811T,C829T,A853T,T859C,A872G,G910A,T922C,T925C,C959A,T979C,C989T,C994T,T999C,A1010G,A1019G,G1059A,G1063A,A1066G,G1070A,G1120A,T1180C,C1298T,A1315G,G1385A,A1456G,C1591T,A1705G,C1708T,C1714T,T1742C,A1780T,C1804T,T1846C,A1858G,A1930G,A1981G,T1993A,C2134T,A2152G,A2164G,C2…	973,5399-5458,7402	3201:A,5119:CCAAAA,7582:C		F:L45F,F:V103A,F:Q172L,F:L173S,F:R191K,F:M206I,F:R209Q,F:T518A,G:K32R,G:A74V,G:Q77S,G:A107T,G:P109S,G:A116V,G:T131A,G:T136R,G:I137T,G:S138T,G:N143T,G:N154I,G:T198I,G:P205T,G:L217S,G:T220A,G:P221L,G:K222R,G:I227T,G:N228D,G:K232E,G:P235L,G:P245S,G:Q246R,G:K276D,G:T279V,G:Y285H,G:I288T,G:P289L,G:I310T,G:*311Q,L:S8N,L:I56L,L:Y177H,L:N247S,L:Y254H,L:D374N,L:V715I,L:T973M,L:I1087T,L:G1250S,L:A1479V,L:S…	G:I252-,G:T253-,G:T254-,G:S255-,G:K256-,G:H257-,G:T258-,G:E259-,G:R260-,G:D261-,G:T262-,G:S263-,G:T264-,G:S265-,G:Q266-,G:S267-,G:I268-,G:A269-,G:L270-,G:D271-	G:158:PK
NA	MG642065.1	B	NA	1981	USA	B.1	GB1	15211	0.999277	G1A,C3G,C28T,T48C,G104A,T110C,C116T,A189G,A338G,A371G,C468A,G505A,G513T,C535A,A549G,C570T,A576G,G579A,C598T,C607T,C610T,T655A,C688A,C739T,A757T,C767T,T791C,G820A,C829T,A853T,T859C,T922C,C959A,C975T,T979C,C980A,C989T,C994T,T999C,C1000T,C1001T,A1010G,C1013A,G1059A,G1063A,A1066G,G1070A,G1120A,C1298T,A1315G,G1385A,T1470C,C1591A,G1690A,A1696C,A1705G,C1708T,C1714T,T1742C,A1780T,C1804T,G1834A,T1846C,A18…	5399-5458	0:AAACTTGCACATTCGGAAAAA,4034:A,5119:CCAAAA,7463:A,7582:C,15092:ATAT		F:L45F,F:Y114H,F:Q172L,F:L173S,F:R191K,F:M206I,F:R209K,F:P312H,F:A529T,G:N4H,G:K32R,G:A74V,G:P96S,G:P101S,G:K103I,G:A107T,G:P109S,G:T131A,G:T133P,G:T136R,G:S138T,G:P140S,G:N143T,G:P150S,G:P152S,G:T198I,G:P205T,G:T206I,G:L217P,G:T220M,G:K222D,G:I227T,G:P235L,G:T237A,G:P245S,G:K276N,G:T279I,G:S283Y,G:Y285H,G:I288T,G:P289S,G:T298I,G:I310T,L:S8N,L:I56L,L:E148D,L:I155V,L:Y177H,L:N184T,L:V308I,L:D374N,…	G:I252-,G:T253-,G:T254-,G:S255-,G:K256-,G:H257-,G:T258-,G:E259-,G:R260-,G:D261-,G:T262-,G:S263-,G:T264-,G:S265-,G:Q266-,G:S267-,G:I268-,G:A269-,G:L270-,G:D271-	G:158:PK
NA	MG642078.1	B	NA	1982	USA	B.1	GB1	15211	0.999277	G1A,C3G,C28T,T48C,G104A,T110C,C116T,A189G,A338G,A371G,C468A,G505A,G513T,C535A,A549G,C570T,A576G,G579A,C598T,C607T,C610T,T655A,C688A,C739T,A757T,C767T,T791C,G820A,C829T,A853T,T859C,T922C,C959A,C975T,T979C,C980A,C989T,C994T,T999C,C1000T,C1001T,A1010G,C1013A,G1059A,G1063A,A1066G,G1070A,G1120A,C1298T,A1315G,G1385A,T1470C,C1591A,G1690A,A1696C,A1705G,C1708T,C1714T,T1742C,A1780T,C1804T,A1831G,G1834A,T18…	5399-5458,7402	0:CTTGCACATTCGGAAAAA,4034:A,5119:CCAAAA,7463:A,7582:C,15092:ATAT		F:L45F,F:Y114H,F:Q172L,F:L173S,F:R191K,F:M206I,F:R209K,F:P312H,F:A529T,G:N4H,G:K32R,G:A74V,G:P96S,G:P101S,G:K103I,G:A107T,G:P109S,G:T131A,G:T133P,G:T136R,G:S138T,G:P140S,G:N143T,G:P150S,G:P152S,G:T198I,G:P205T,G:T206I,G:L217P,G:T220M,G:K222D,G:I227T,G:P235L,G:T237A,G:P245S,G:K276N,G:T279I,G:S283Y,G:Y285H,G:I288T,G:P289S,G:P293H,G:T298I,G:I310T,L:S8N,L:I56L,L:E148D,L:Y177H,L:N184T,L:V308I,L:D374N,…	G:I252-,G:T253-,G:T254-,G:S255-,G:K256-,G:H257-,G:T258-,G:E259-,G:R260-,G:D261-,G:T262-,G:S263-,G:T264-,G:S265-,G:Q266-,G:S267-,G:I268-,G:A269-,G:L270-,G:D271-	G:158:PK
NA	MH594410.1	B	NA	2010	Kenya	B.D.3	GB5.0.3	14996	0.985153	G1A,C3G,G104A,T110C,G507A,G513T,G579A,C594A,C739T,A822C,C829T,A971G,C994T,C1001T,A1010G,G1029A,A1066G,A1315G,G1385A,A1705G,T1742C,A1780T,C1804T,T1846C,A2017C,C2198T,A2523G,T2529C,A2583G,T2595C,C2679T,C2796T,C2886T,G2985A,C3067T,C3082T,C3146T,C3180T,C3273T,G3327T,T3375C,T3568C,C3720T,A3735G,T3738C,G3750A,G3822A,G3861A,T3993C,T4043C,C4064T,A4093G,T4109C,T4127C,T4141C,G4155A,A4166C,C4203T,C4233T,C42…		0:CGCGAAAAATGCGTACTACAAACTTGCACACTCGAAAAAA		F:V103A,F:K123G,F:N124S,F:Q172L,F:L173S,F:R191K,F:M206I,F:R209Q,G:A74V,G:I87T,G:A107T,G:T131A,G:T136R,G:I137T,G:T198I,G:L217P,G:I252T,G:I268T,G:T279I,G:Y285H,G:I288T,G:P299S,G:I310T,L:I56L,L:I232V,L:V715I,L:P1181S,L:A1479V,L:A1489V,L:I1588L,L:A1712T,L:V1716I,L:S1736N,L:T1987I,M2-1:I181V,M2-1:T188P,M2-2:I2T,M2-2:K3N,M2-2:H43Y,N:V97I,N:Y216H,NS2:T4K,NS2:K80T,SH:I49T,SH:D64N
NA	MH594414.1	B	NA	2010	Kenya	B.D.3	GB5.0.3	14996	0.985153	G1A,C3G,G104A,T110C,G507A,G513T,G579A,G588A,C594A,C739T,A822C,C829T,A971G,C994T,C1001T,A1010G,G1029A,A1066G,A1315G,G1385A,A1705G,T1742C,A1780T,C1804T,T1846C,A2017C,C2198T,A2523G,T2529C,A2583G,T2595C,C2679T,C2796T,C2886T,G2985A,C3067T,C3082T,C3146T,C3180T,C3273T,G3327T,T3375C,T3568C,C3720T,A3735G,T3738C,G3750A,G3822A,G3861A,T3993C,T4043C,C4064T,A4093G,T4109C,T4127C,T4141C,G4155A,A4166C,C4203T,C423…		0:A		F:V103A,F:K123G,F:N124S,F:Q172L,F:L173S,F:R191K,F:M206I,F:R209Q,G:A74V,G:I87T,G:A107T,G:T131A,G:T136R,G:I137T,G:T198I,G:L217P,G:I252T,G:I268T,G:T279I,G:Y285H,G:I288T,G:P299S,G:I310T,L:I56L,L:V715I,L:P1181S,L:A1479V,L:A1489V,L:I1588L,L:A1712T,L:V1716I,L:S1736N,L:T1987I,M2-1:I181V,M2-1:T188P,M2-2:I2T,M2-2:K3N,M2-2:H43Y,N:V97I,N:Y216H,NS2:S2N,NS2:T4K,NS2:K80T,SH:I49T,SH:D64N
NA	MH594418.1	B	NA	2010	Kenya	B.D.3	GB5.0.3	14996	0.985153	G1A,C3G,G104A,T110C,G507A,G513T,G579A,C594A,C739T,A822C,C829T,A971G,C994T,C1001T,A1010G,G1029A,A1066G,A1315G,G1385A,A1705G,T1742C,A1780T,C1804T,T1846C,A2017C,C2198T,A2523G,T2529C,A2583G,T2595C,C2679T,C2796T,C2886T,G2985A,C3067T,C3082T,C3146T,C3180T,C3273T,G3327T,T3375C,T3568C,C3720T,A3735G,T3738C,G3750A,G3822A,G3861A,T3993C,T4043C,C4064T,A4093G,T4109C,T4127C,T4141C,G4155A,A4166C,C4203T,C4233T,C42…		0:AACTTGCACACTCGAAAAAA		F:V103A,F:K123G,F:N124S,F:Q172L,F:L173S,F:R191K,F:M206I,F:R209Q,G:A74V,G:I87T,G:A107T,G:T131A,G:T136R,G:I137T,G:T198I,G:L217P,G:I252T,G:I268T,G:T279I,G:Y285H,G:I288T,G:P299S,G:I310T,L:I56L,L:V715I,L:P1181S,L:A1479V,L:A1489V,L:I1588L,L:A1712T,L:V1716I,L:S1736N,L:T1987I,M2-1:I181V,M2-1:T188P,M2-2:I2T,M2-2:K3N,M2-2:H43Y,N:V97I,N:Y216H,NS2:T4K,NS2:K80T,SH:I49T,SH:D64N
NA	MH594443.1	B	NA	2010	Kenya	B.D.2	GB5.0.3	14996	0.983773	G104A,T110C,T330C,T348A,G507A,G513T,G579A,C829T,C994T,C1001T,A1010G,G1060A,A1066G,A1315G,C1330T,C1561T,C1684T,A1705G,C1708T,T1742C,A1780T,C1804T,T1846C,C2198T,T2406C,T2529C,T2589C,C2679T,A2709G,A2737G,T2772C,C2796T,C2886T,C3067T,C3082T,G3101A,C3146T,C3180T,C3194T,C3273T,T3568C,C3720T,A3735G,T3738C,G3750A,G3822A,G3861A,T3885C,A3915G,C3953T,T3993C,T4043C,C4064T,T4109C,A4166C,C4203T,C4233T,C4243T,T4…	3201			F:T23A,F:V103A,F:Q172L,F:L173S,F:R191K,F:M206I,F:R209Q,G:A74V,G:I87T,G:A107T,G:T131A,G:T136R,G:I137T,G:Q178R,G:T198I,G:E239K,G:V249A,G:I252T,G:T279I,G:I288T,G:I310T,L:I56L,L:V715I,L:G1250S,L:A1479V,L:I1588L,L:A1712T,L:V1716I,L:S1736N,L:T1987I,M:T245I,M2-2:I2T,M2-2:S24R,N:Y216H,NS1:C98S,P:I145V,SH:I49T,SH:D64N			T3195A
NA	MH594444.1	B	NA	2010	Kenya	B.D.2	GB5.0.3	14994	0.984956	C3G,G104A,T110C,T330C,T348A,G507A,G513T,G579A,C829T,C994T,C1001T,A1010G,G1060A,A1066G,A1315G,C1330T,C1561T,C1684T,A1705G,C1708T,T1742C,A1780T,C1804T,T1846C,C2198T,T2406C,T2529C,T2589C,C2679T,A2709G,A2737G,T2772C,C2796T,C2886T,C3067T,C3082T,G3101A,C3146T,C3180T,C3194T,C3273T,T3568C,C3720T,A3735G,T3738C,G3750A,G3822A,G3861A,T3885C,A3915G,C3953T,T3993C,T4043C,C4064T,T4109C,A4166C,C4203T,C4233T,C4243…	3201			F:T23A,F:V103A,F:Q172L,F:L173S,F:R191K,F:M206I,F:R209Q,G:A74V,G:I87T,G:A107T,G:T131A,G:T136R,G:I137T,G:Q178R,G:T198I,G:E239K,G:V249A,G:I252T,G:T279I,G:I288T,G:I310T,L:I56L,L:V715I,L:G1250S,L:A1479V,L:I1588L,L:A1712T,L:V1716I,L:S1736N,L:T1987I,M:T245I,M2-2:I2T,N:Y216H,NS1:C98S,P:I145V,SH:I49T,SH:D64N			T3195A
NA	MH594445.1	B	NA	2010	Kenya	B.D.1	GB5.0.2	14996	0.982131	G104A,T110C,C182T,G513T,G579A,A827T,C829T,C988T,C994T,C1001T,A1010G,A1066G,T1118C,T1141C,A1315G,G1385A,A1705G,T1742C,A1780T,C1804T,T1825C,T1846C,T1948A,C2198T,T2257C,T2346C,G2469A,C2481A,T2529C,G2533A,C2542T,C2679T,C2796T,C2886T,C2934T,C3067T,C3082T,T3095C,A3102G,C3146T,A3167G,C3180T,C3273T,C3485T,T3568C,A3657G,C3720T,A3735G,T3738C,G3750A,G3822A,G3861A,T3897G,T3993C,C4064T,T4109C,T4130C,C4135T,A4…				F:L45F,F:V103A,F:Q172L,F:L173S,F:R191K,F:M206I,F:R209Q,G:R8C,G:T70A,G:A74V,G:A107T,G:H127P,G:T131A,G:T136R,G:I137T,G:T198I,G:E224D,G:I252T,G:A269V,G:T279I,G:Y285H,G:I288T,G:E290G,G:P293T,G:I310T,L:I56L,L:V715I,L:A1479V,L:N1593S,L:A1712T,L:V1716I,L:S1736N,L:T1987I,L:H2112Y,M:T89I,M2-1:I181V,M2-2:I2T,N:V97I,N:Y216H,NS2:T82S,P:A77T,P:P80S,SH:I49T,SH:D64N
NA	MH594447.1	B	NA	2010	Kenya	B.D.1	GB5.0.2	14996	0.985153	G1A,C3G,C42T,G104A,T110C,C182T,G513T,G579A,A827T,C829T,C988T,C994T,C1001T,A1010G,A1066G,T1118C,T1141C,A1315G,G1385A,A1705G,T1742C,A1780T,C1804T,T1825C,T1846C,T1948A,C2198T,T2257C,T2346C,G2469A,C2481A,T2529C,G2533A,C2542T,C2679T,C2796T,C2886T,C2934T,C3067T,C3082T,T3095C,A3102G,C3146T,A3167G,C3180T,C3273T,C3485T,T3568C,A3657G,C3720T,A3735G,T3738C,G3750A,G3822A,G3861A,T3897G,T3993C,C4064T,T4109C,T41…		0:AGCGAAAAAATGCGTACTACAAACTTGCACACTCGAAAAAA		F:L45F,F:V103A,F:Q172L,F:L173S,F:R191K,F:M206I,F:R209Q,G:R8C,G:T70A,G:A74V,G:A107T,G:H127P,G:T131A,G:T136R,G:I137T,G:T198I,G:E224D,G:I252T,G:A269V,G:T279I,G:Y285H,G:I288T,G:E290G,G:P293T,G:I310T,L:I56L,L:V715I,L:A1479V,L:N1593S,L:A1712T,L:V1716I,L:S1736N,L:T1987I,L:H2112Y,M:T89I,M2-1:I181V,M2-2:I2T,N:V97I,N:Y216H,NS2:T82S,P:A77T,P:P80S,SH:I49T,SH:D64N
NA	MH594450.1	B	NA	2010	Kenya	B.D.1	GB5.0.2	14996	0.985153	G1A,C3G,C42T,G104A,T110C,C182T,G513T,G579A,A827T,C829T,C988T,C994T,C1001T,A1010G,A1066G,T1118C,T1141C,A1315G,G1385A,A1705G,T1742C,A1780T,C1804T,T1825C,T1846C,T1948A,C2198T,T2257C,T2346C,G2469A,C2481A,T2529C,G2533A,C2542T,C2679T,C2796T,C2886T,C2934T,C3067T,C3082T,T3095C,A3102G,C3146T,A3167G,C3180T,C3273T,C3460T,C3485T,T3568C,A3657G,C3720T,A3735G,T3738C,G3750A,G3822A,G3861A,T3897G,T3993C,C4064T,T41…				F:L45F,F:V103A,F:Q172L,F:L173S,F:R191K,F:M206I,F:R209Q,G:R8C,G:T70A,G:A74V,G:A107T,G:H127P,G:T131A,G:T136R,G:I137T,G:T198I,G:E224D,G:I252T,G:A269V,G:T279I,G:Y285H,G:I288T,G:E290G,G:P293T,G:I310T,L:I56L,L:V715I,L:A1479V,L:N1593S,L:A1712T,L:V1716I,L:S1736N,L:T1987I,L:H2112Y,M:T89I,M2-1:I181V,M2-2:I2T,N:V97I,N:Y216H,NS2:T82S,P:A77T,P:P80S,SH:I49T,SH:D64N
NA	MH594451.1	B	NA	2010	Kenya	B.D	GB5.0.2	14996	0.985087	C3G,A35T,G36T,A40C,A41G,C72T,G104A,T110C,T493C,G513T,G579A,C739T,C767T,C829T,C883T,A977C,C994T,C1001T,A1010G,A1066G,C1114A,G1117A,A1315G,G1385A,A1481G,A1702G,A1705G,T1742C,A1780T,C1804T,T1846C,A1885G,A1954G,A1974G,C2198T,A2379G,A2499G,T2529C,C2679T,C2796T,C2886T,C2934T,C3067T,C3082T,C3146T,C3180T,C3273T,G3438A,T3465A,T3568C,C3720T,A3735G,T3738C,G3750A,G3822A,G3861A,T3993C,G4012A,A4050G,C4064T,T41…	973			F:V103A,F:Q172L,F:L173S,F:R191K,F:M206I,F:R209Q,F:N277H,F:L303I,G:A10T,G:A74V,G:R98M,G:K103N,G:A107T,G:T131A,G:T136R,G:I137T,G:V249A,G:I252T,G:S255P,G:A269V,G:T279I,G:I288T,G:T298K,G:I310T,G:*311Q,L:I56L,L:S169P,L:V715I,L:A1479V,L:A1712T,L:V1716I,L:S1736N,L:T1742A,L:I1751V,L:I1932V,L:D1985G,L:T1987I,M2-1:I181V,M2-2:I2T,M2-2:N40D,M2-2:H47R,M2-2:L50S,N:V97I,N:I129V,N:Y216H,N:K293R,SH:I49T,SH:D64N
NA	MH594461.1	B	NA	2010	Kenya	B.D.2	GB5.0.3	14996	0.985087	C3G,G104A,T110C,T330C,T348A,G507A,G513T,G579A,C829T,C994T,C1001T,A1010G,G1060A,A1066G,A1315G,C1330T,C1561T,C1684T,A1705G,C1708T,T1742C,A1780T,C1804T,T1846C,C2198T,T2406C,T2529C,T2589C,C2679T,A2709G,A2737G,T2772C,C2796T,C2886T,C3067T,C3082T,G3101A,C3146T,C3180T,C3194T,C3273T,T3568C,C3720T,A3735G,T3738C,G3750A,G3822A,G3861A,T3885C,A3915G,C3953T,T3993C,T4043C,C4064T,T4109C,A4166C,C4203T,C4233T,C4243…	3201			F:T23A,F:V103A,F:Q172L,F:L173S,F:R191K,F:M206I,F:R209Q,G:A74V,G:I87T,G:A107T,G:T131A,G:T136R,G:I137T,G:Q178R,G:T198I,G:E239K,G:I252T,G:T279I,G:I288T,G:I310T,L:I56L,L:V715I,L:G1250S,L:A1479V,L:I1588L,L:A1712T,L:V1716I,L:S1736N,L:T1987I,M:T245I,M2-2:I2T,N:Y216H,NS1:C98S,P:I145V,SH:I49T,SH:D64N			T3195A
NA	MK109770.1	B	NA	2010	Jordan	B.D	GB5.0.3	15211	0.999277	G1A,C3G,G14A,G104A,T110C,A477G,G513T,G546A,G579A,A597C,G599A,T620C,C666T,C829T,T961A,C988T,C994T,C1001T,A1010G,A1066G,T1168C,A1315G,G1324A,G1385A,A1435G,T1534C,A1705G,T1742C,A1780T,C1792T,C1804T,T1846C,C2198T,C2483T,C2484T,T2529C,G2533A,C2679T,G2787A,C2796T,C2886T,G2985A,C3067T,C3082T,G3101A,C3146T,C3180T,C3273T,T3568C,C3705T,C3720T,A3735G,T3738C,G3750A,G3822A,A3825G,G3861A,T3993C,C4064T,T4109C,A…		0:AAACTTGCACACTCGAAAAAA		F:V103A,F:M115I,F:Q172L,F:L173S,F:R191K,F:M206I,F:R209Q,G:A74V,G:I87L,G:R98K,G:A107T,G:T131A,G:T136R,G:I137T,G:S172G,G:T198I,G:L217P,G:P233S,G:I252T,G:E259G,G:T279I,G:I288T,G:I310T,L:I56L,L:V139I,L:V715I,L:A1479V,L:A1712T,L:V1716I,L:F1731L,L:S1736N,L:E1738D,L:T1987I,M2-2:I2T,N:V97I,N:Y216H,NS2:N5T,NS2:D6N,NS2:T28I,P:T60I,P:A77T,SH:I49T,SH:D64N
NA	MK749871.1	B	NA	2015	Nicaragua	B.D.4.1	GB5.0.5a	15186	0.997635	G1A,C3G,C116T,G513T,A539G,G579A,C883T,T1022C,G1385A,T1846C,C2198T,T2529C,C2679T,C2886T,C3064A,C3067T,C3082T,C3146T,C3180T,C3273T,C3306T,T3568C,C3720T,A3735G,T4018C,T4024C,T4026C,T4031C,T4043C,T4049C,T4058C,C4064T,T4066C,T4078C,T4079C,T4082C,T4101C,T4109C,T4118C,T4127C,T4141C,G4448A,C4483T,C4485T,C4490T,C4495T,A4581T,G4660A,C4866T,C4916T,A5036G,T5055C,T5236C,T5287C,C5319A,C5374T,C5377T,G5425A,T550…	7410	0:AAAAAA,2284:AA		F:R191K,F:M206I,F:R209Q,G:A74V,G:L91F,G:T131A,G:I137T,G:T225N,G:I288T,G:A301T,G:I310T,L:N184S,L:A1479V,L:V1716I,L:T1755I,L:T1987I,M2-2:I2T,N:V97I,SH:D64N			T7409C
NA	MK749892.1	B	NA	2015	Nicaragua	B.D.4.1	GB5.0.5a	15195	0.998226	G1A,C3G,C116T,G513T,A539G,G579A,C883T,T1022C,G1385A,T1846C,C2198T,T2529C,C2679T,C2886T,C3064A,C3067T,C3082T,C3146T,C3180T,C3273T,C3306T,T3568C,C3720T,A3735G,T4018C,T4024C,T4026C,T4031C,T4043C,T4049C,T4058C,C4064T,T4066C,T4078C,T4079C,T4082C,T4101C,T4109C,T4118C,T4127C,T4141C,G4448A,C4483T,C4485T,C4490T,C4495T,A4581T,G4660A,C4866T,C4916T,A5036G,T5055C,T5236C,T5287C,C5319A,C5374T,C5377T,G5425A,T550…	741015090	0:AAAAAA		F:R191K,F:M206I,F:R209Q,G:A74V,G:L91F,G:T131A,G:I137T,G:T225N,G:I288T,G:A301T,G:I310T,L:N184S,L:A1479V,L:V1716I,L:T1755I,L:T1987I,M2-2:I2T,N:V97I,SH:D64N			T7409C
NA	MK749898.1	B	NA	2015	Nicaragua	B.D.4.1	GB5.0.5a	15185	0.997569	G1A,C3G,C116T,G513T,A539G,G579A,C739T,C883T,T1022C,G1385A,T1846C,C2198T,T2529C,C2679T,C2886T,C3064A,C3067T,C3082T,C3103T,C3146T,C3180T,C3273T,C3306T,T3568C,C3720T,A3735G,T4018C,T4024C,T4026C,T4031C,T4043C,T4049C,T4058C,C4064T,T4066C,T4078C,T4079C,T4082C,T4101C,T4109C,T4118C,T4127C,T4141C,G4448A,C4483T,C4485T,C4490T,C4495T,A4581T,G4660A,C4866T,C4916T,A5036G,T5055C,T5236C,T5287C,C5319A,C5374T,C5377…	7410	0:AAAAAA		F:R191K,F:M206I,F:R209Q,G:A74V,G:L91F,G:T131A,G:I137T,G:T225N,G:I288T,G:A301T,G:I310T,L:N184S,L:A1479V,L:V1716I,L:T1755I,L:T1987I,M2-2:I2T,N:V97I,SH:D64N			T7409C
NA	MZ515558.1	B	NA	2018	Netherlands	B.D.E.2	GB5.0.5a	15222	1	G1A,C3G,T146C,T464C,G513T,G579A,C676T,T808C,G1150A,G1385A,T1762C,T1846C,A2003G,C2198T,C2964T,C3067T,C3082T,C3146T,C3180T,C4064T,A4158T,C4306T,A4390G,C4495T,C4866T,A5020T,A5172G,T5287C,C5451T,A5465G,C5640T,C6017T,G6407A,C6731T,T6929C,C7202T,G7232A,T7376C,C7602T,T8184C,C8470T,C8492T,C9768T,A9825G,A11043G,C11107A,C11340T,A11388G,T11787C,T12456C,A12786G,C13636A,A13743G,T13821C,G13959T,G14057A,T14286C…	4586	0:CGCGAAAAAATGCGTACTACAAACTTGCACACTCGAAAAAA,15222:TTTTTTTCTCG		G:A74V,G:E125D,G:N176S,G:A269V,G:T274A,L:H1707N,L:S1847N,L:T1987I,M2-2:I2T,N:V97I,N:I303V
NA	MZ515591.1	B	NA	2018	UK	B.D.4.1.1	GB5.0.5a	15222	1	G1A,C3G,T383C,G513T,T537C,G579A,G1385A,T1735C,T1846C,T2002C,T2050C,C2198T,A2215G,C2554T,G2561A,T2696C,T2697C,T2781C,C2979T,C3067T,A3081G,C3082T,T3096C,C3146T,C3169T,T3171C,C3180T,G3327A,A3735G,G4037A,C4064T,G4448A,C4483T,C4485T,C4490T,C4495T,C4513T,C4866T,A5036G,T5055C,T5215C,T5236C,T5287C,T5295C,T5400C,C5493T,T5498C,G5554T,T5574C,A5624G,C5638T,A5737G,C5738T,G5810A,C6017T,C6048T,A6056G,A6264G,C67…	4586	0:ACGCGAAAAAATGCGTACTACAAACTTGCACACTCGAAAAAA,15092:AT,15222:TTTTTTTCTCGT		F:Y21C,F:N197D,G:A74V,G:T131A,G:I137T,G:L217P,G:I252T,G:S283F,G:Y285H,G:E303D,G:I310T,L:H1599R,L:S1723N,L:T1742M,L:T1987I,M2-2:I2T,M2-2:M27T,N:V97I,P:S86N,P:I131T,SH:D64N			A5943G,T15088A
NA	MZ515612.1	B	NA	2017	Netherlands	B.D.4.1.1	GB5.0.5a	15222	1	G1A,C3G,G513T,G579A,G599A,G740A,C796T,G886A,C1038T,G1385A,T1846C,C2198T,T2457C,C2511T,G3034A,C3067T,C3082T,C3092T,C3146T,C3169T,C3180T,A3735G,G3750A,C4064T,C4203T,C4483T,C4485T,C4490T,C4495T,C4866T,A5009G,A5036G,T5055C,G5282A,T5287C,C5319A,T5326C,T5400C,T5438C,C5451T,T5574C,T5576C,A5624G,C6017T,T6146C,C6377T,A6649G,C6731T,A6803C,T6989C,G7232A,T7376C,G7415A,T7474A,A7569G,T8184C,T8259C,A8401G,C8470…	4586	0:ACGCGAAAAAATGCGTACTACAAACTTGCACACTCGAAAAAA,15222:TTTTTTTCTCGT		F:N325S,G:A74V,G:T122A,G:T131A,G:I137T,G:D213N,G:T225N,G:I252T,G:S265P,G:A269V,G:I310T,G:*311Q,L:T1987I,L:E2165G,M2-2:I2T,M2-2:M27T,N:V97I,NS2:D6N,NS2:D53N
NA	MZ515613.1	B	NA	2018	UK	B.D.4.1.1	GB5.0.5a	15222	1	G1A,C3G,G513T,G579A,A730G,G849A,C850T,C988T,C1114T,C1204T,G1385A,A1414G,T1846C,A1897G,G2161A,C2198T,C2796T,C3067T,C3082T,C3146T,C3169T,C3180T,A3735G,C3744T,G3933A,C4064T,C4288T,C4483T,C4485T,C4490T,C4495T,T4705C,C4866T,A5036G,T5055C,T5287C,A5405T,C5451T,T5574C,A5624G,C6017T,C6731T,A6875T,T6989C,G7232A,G7260A,A7373G,T7376C,T7474A,A7569G,C7984T,T8184C,T8259C,T8278C,T8309C,T8330C,T8424C,C8470T,C8892…	4586	0:ACGCGAAAAAATGCGTACTACAAACTTGCACACTCGAAAAAA,15222:TTTTTTTCTCGT		F:A529T,G:A74V,G:T131A,G:I137T,G:T254S,G:A269V,G:I310T,L:T1987I,L:E2165G,M2-1:P120S,M2-2:I2T,M2-2:M27T,M2-2:I82T,N:V97I,NS2:G89D
NA	MZ515665.1	B	NA	2017	Netherlands	B.D.4.1.1	GB5.0.5a	15222	1	G1A,C3G,G513C,G579A,G1385A,T1846C,G1975A,C2198T,C2365T,T2904C,C3067T,C3082T,C3146T,C3169T,C3180T,A3735G,C3739T,C4064T,G4123T,G4430A,C4483T,C4485T,C4490T,C4495T,C4866T,A5036G,T5055C,C5108A,T5236C,T5287C,C5562T,T5572C,T5574C,T5576C,A5624G,C6017T,C6038A,C6731T,T6821C,T6989C,G7232A,T7241C,A7367G,T7376C,T7474A,C7507T,G8094T,T8184C,C8245A,T8259C,C8317T,C8470T,C8892T,C8928T,G9093A,G9234A,T9360C,T9567C,T…	31114586	0:ACGCGAAAAAATGCGTACTACAAACTTGCACACTCGGAAAAA,15222:TTTTTTTCTCGT		G:A74V,G:T131A,G:I137T,G:P155T,G:T306I,G:I310T,G:*311Q,L:I369T,L:S560P,L:I1177M,L:Y1974C,L:T1987I,M2-2:I2T,M2-2:M27T,N:V97I,SH:G58R
NA	MZ515849.1	B	NA	2017	Netherlands	B.D.4.1.1	GB5.0.5a	15222	1	G1A,C3G,T33A,G513T,G579A,G1385A,T1846C,C2198T,T3024C,C3082T,C3103T,C3146T,C3169T,C3180T,C3437T,A3609G,A3735G,T3957C,C4064T,C4483T,C4485T,C4490T,G4494A,C4495T,A4855T,C4866T,A5020G,A5036G,T5055C,T5215C,T5236C,T5260C,T5287C,G5396A,C5560T,T5574C,A5624G,T5693C,T5726C,C6017T,G6074A,G6407A,C6731T,C6842T,T7109C,G7232A,G7289A,T7376C,T7474A,T8184C,T8259C,T8428C,C8470T,G9007A,C9768T,T10179C,A10533G,A10539G,…	4586	0:ACGCGAAAAAATGCGTACTACAAACTTGCACACTCGAAAAAA,3201:A,15222:TTTTTTTCTCGT		G:A74V,G:T131A,G:I137T,G:D251N,G:I310T,L:V164M,L:I1924L,L:T1987I,L:T2010I,M:T73M,M2-2:I2T,M2-2:M27T,N:V97I
NA	MZ515938.1	B	NA	2019	Spain	B.D.E.2	GB5.0.5a	15222	1	G1A,C3G,G513T,G579A,C676T,T808C,G1150A,G1385A,C1714T,T1846C,A2003G,C2146T,C2198T,C2913T,C2964T,C3067T,C3082T,C3146T,C3180T,C4064T,A4158T,C4306T,A4390G,C4495T,C4866T,A5020T,A5172G,T5287C,C5451T,A5465G,C5640T,G5768A,C6017T,G6307A,C6731T,T6929C,C7202T,G7232A,T7376C,C7573T,C7602T,T8184C,T8412C,C8470T,C8492T,G9009A,C9768T,T9819C,A9825G,A11043G,C11107A,C11340T,A11388G,T11787C,T12456C,A12654G,A12786G,C1…	4586	0:ACGCGAAAAAATGCGTACTACAAACTTGCACACTCGAAAAAA,15222:TTTTTTTCTCGT		F:S211N,G:A74V,G:E125D,G:N176S,G:A269V,G:T274A,L:H1707N,L:S1847N,M2-2:I2T,M2-2:I78T,N:V97I,N:I303V
NA	MZ515970.1	B	NA	2018	UK	B.D.4.1.1	GB5.0.5a	15222	1	G1A,C3G,T383C,G513T,G579A,C883T,G1385A,T1846C,C2198T,C2554T,C3064T,C3067T,A3081G,C3082T,T3096C,C3146T,C3169T,T3171C,C3180T,G3327A,A3735G,G4037A,C4064T,G4448A,C4483T,C4485T,C4490T,C4495T,C4513T,C4866T,A5036G,T5055C,T5215C,T5236C,T5287C,T5295C,T5400C,T5498C,G5554T,T5574C,A5624G,C5638T,A5737G,C5738T,G5810A,C6017T,C6048T,A6264G,C6731T,C6887T,T6989C,A7072G,G7232A,A7349G,T7376C,G7421A,C7467A,T7474A,C74…	4586	0:ACGCGAAAAAATGCGTACTACAAACTTGCACACTCGAAAAAA,15092:AT,15222:TTTTTTTTCTCGT		F:Y21C,F:N197D,F:N466S,G:A74V,G:T131A,G:I137T,G:L217P,G:I252T,G:Y285H,G:E303D,G:I310T,L:H1599R,L:T1987I,M2-2:I2T,M2-2:M27T,N:V97I,SH:D64N			T15088A
NA	MZ515997.1	B	NA	2018	Netherlands	B.D.E.2	GB5.0.5a	15222	1	G1A,C3G,G513T,G579A,C582T,C676T,T758C,T808C,G1385A,T1846C,A2003G,C2011T,A2179T,C2198T,A2254G,C2964T,C3067T,C3082T,C3146T,C3180T,A3969T,C4064T,A4158T,C4306T,T4473C,C4495T,C4866T,A5172G,T5287C,T5295C,T5448C,C5451T,T5455C,A5465G,C5640T,G5753A,G5982A,C6017T,C6731T,T6929C,C7202T,G7232A,T7376C,C7602T,T8184C,C8272T,C8306T,C8470T,C8492T,G9656A,C9672G,A9709G,C9768T,G10110A,A10359G,A11043G,T11787C,A12074G,…	4586	0:GCGAAAAAATGCGTACTACAAACTTGCACACTCGAAAAAAA,15222:TTTTTTTCTC		F:V103I,G:A74V,G:N176S,G:L217P,G:I268T,G:A269V,G:T274A,L:C380Y,L:D385E,L:I398V,L:K1186R,L:H1707N,L:T1987I,M2-2:I2T,M2-2:H43Y,N:V97I,N:I303V,NS2:F59L
NA	MZ516102.1	B	NA	2019	UK	B.D.E.2	GB5.0.5a	15222	1	G1A,C3G,C182T,G513T,G579A,C676T,T808C,C850T,T1258C,G1385A,T1846C,T1852C,A2003G,C2198T,C2655T,C2964T,C2994T,C3067T,C3082T,C3146T,C3180T,C4064T,A4158T,C4208A,C4306T,A4390G,T4475C,T4482C,C4495T,T4499C,T4503C,T4518C,C4866T,T5158C,A5172G,T5287C,A5309G,C5451T,A5465G,C5540A,C5544A,C5640T,C6017T,C6731T,T6911C,T6929C,T6935C,G7058A,G7061A,A7157G,C7202T,G7232A,T7376C,C7602T,T8184C,G8209A,T8331C,C8466T,C8470…	4586	0:ACGCGAAAAAATGCGTACTACAAACTTGCACACTCGAAAAAA,15222:TTTTTTTCTCGT		G:A74V,G:N176S,G:K222E,G:A269V,G:T274A,G:P299T,G:T300K,L:S53N,L:V1457I,L:H1707N,L:T1987I,M2-1:G195R,M2-2:I2T,M2-2:L51S,N:V97I,N:I303V			A167G,G4270A,G7586A,T7986C
NA	MZ516135.1	B	NA	2018	Netherlands	B.D.E.2	GB5.0.5a	15222	1	G1A,C3G,T464C,G513T,G579A,C676T,T808C,G1150A,G1385A,T1762C,T1846C,A2003G,C2198T,C2964T,C3067T,C3082T,C3146T,C3180T,C4064T,A4158T,C4306T,A4390G,C4495T,C4866T,A5020T,A5172G,T5287C,C5451T,A5465G,C5640T,C6017T,G6407A,C6731T,T6929C,A7004G,C7202T,G7232A,T7376C,C7602T,T8184C,C8470T,C8492T,C9768T,A9825G,A11043G,C11107A,C11340T,A11388G,T11787C,T12456C,A12786G,C13636A,A13743G,T13821C,G13959T,G14057A,C14202…	4586	0:GCGAAAAAATGCGTACTACAAACTTGCACACTCGAAAAAA,15222:TTTTTTTCTC		G:A74V,G:E125D,G:N176S,G:A269V,G:T274A,L:H1707N,L:S1847N,L:T1987I,M2-2:I2T,N:V97I,N:I303V
NA	OK649699.1	B	NA	2009	Brazil	B.D.1	GB5.0.2	15218	0.999737	G1A,C3G,G62A,G104A,T110C,C182T,G513C,T551A,G579A,G805A,A827T,C829T,T982C,C994T,C1001T,A1010G,A1066G,T1118C,T1141C,A1315G,G1385A,A1705G,T1742C,T1774C,A1780T,G1801A,C1804T,T1843C,T1846C,C2198T,T2257C,T2457C,T2529C,C2679T,C2796T,C2886T,C2934T,C3048T,C3067T,C3082T,T3095C,C3146T,A3167G,C3180T,C3273T,A3291G,C3485T,T3568C,C3720T,A3735G,T3738C,G3750A,G3822A,G3861A,T3993C,C4064T,T4109C,T4130C,C4135T,A4166…		0:AAAATGCGTACTACAAACTTGCACACTCGAAAAAA		F:L45F,F:V103A,F:I129T,F:Q172L,F:L173S,F:R191K,F:M206I,F:R209Q,G:A74V,G:A107T,G:T131A,G:T136R,G:I137T,G:T198I,G:I252T,G:A269V,G:T272I,G:T279I,G:L284F,G:I288T,G:E290G,G:I310T,G:*311Q,L:I56L,L:V715I,L:K801R,L:A1479V,L:N1593S,L:A1712T,L:V1716I,L:S1736N,L:T1987I,L:K2064N,L:N2079S,L:N2164S,M:T89I,M2-1:I181V,M2-2:I2T,N:V97I,N:Y216H,NS2:T82S,SH:I49T,SH:D64N
NA	OK649702.1	B	NA	2009	Brazil	B.D	GB5.0.3	15212	0.999343	G1A,C3G,G104A,T110C,G507A,G513T,C570T,G579A,G599A,G625T,G807A,C829T,C883T,C994T,C1001T,A1010G,T1022A,A1066G,A1315G,G1385A,T1621C,A1705G,T1742C,A1780T,C1804T,T1846C,A2149G,C2198T,T2529C,C2637T,C2679T,C2796T,A3041G,C3067T,C3082T,C3146T,A3161T,C3180T,C3273T,C3414T,T3540C,T3568C,C3720T,A3735G,T3738C,G3750A,G3822A,G3861A,T3993C,A4013T,C4064T,T4109C,C4135T,A4166C,C4203T,C4233T,C4243T,T4245C,T4255C,C440…		0:GCGTACTACAAACTTGCACACTCGAAAAAA		F:V103A,F:Q172L,F:L173S,F:R191K,F:M206I,F:R209Q,F:K419E,G:A74V,G:A107T,G:H128Y,G:T131A,G:T136R,G:I137T,G:T198I,G:I252T,G:T279I,G:I288T,G:P304L,G:I310T,G:*311Q,L:I56L,L:T219I,L:K297R,L:V715I,L:A1479V,L:A1712T,L:V1716I,L:S1736N,L:T1742M,L:T1987I,M2-1:I181V,M2-2:I2T,N:V97I,N:Y216H,NS2:D6N,NS2:M14I,NS2:S75N,SH:D64N
NA	OK649704.1	B	NA	2009	Brazil	B.D.4	GB5.0.4a	15216	0.999606	G1A,C3G,G513T,G579A,C829T,C994T,C1001T,C1032A,A1066G,G1385A,T1742C,A1780T,T1846C,C2198T,T2529C,C2679T,T2754C,C2796T,C2886T,C2961T,C3067T,C3082T,G3101A,C3146T,C3180T,C3273T,T3568C,C3720T,A3735G,T3738C,G3750A,G3861A,T3993C,C4064T,T4109C,A4166C,C4203T,C4233T,C4243T,T4245C,C4253T,T4255C,G4448A,C4483T,C4485T,C4490T,G4494A,C4495T,C4535T,A4581T,A4645C,T4807C,C4866T,G4964A,G4991A,C5005T,A5036G,C5052G,T50…		0:AATGCGTACTACAAACTTGCACACTCGAAAAAA		F:V127I,F:L173S,F:R191K,F:M206I,F:R209Q,G:A74V,G:A107T,G:A116T,G:T131A,G:T136R,G:I137T,G:I252T,G:S265P,G:L270P,G:T279I,G:Y285H,G:I288T,G:I310T,G:*311Q,L:I56L,L:V715I,L:A1479V,L:A1712T,L:V1716I,L:S1736N,L:T1987I,M2-2:I2T,N:V97I,N:Y216H,SH:D64N
NA	OK649705.1	B	NA	2009	Brazil	B.D.4	GB5.0.4a	15211	0.999277	G1A,C3G,T510C,G513C,G579A,C829T,C962T,C994T,C1001T,A1066G,G1385A,T1742C,A1780T,T1846C,C2198T,A2215G,G2409A,T2529C,C2679T,C2796T,C2886T,C3067T,C3082T,C3146T,C3180T,C3273T,G3438A,T3568C,C3720T,A3735G,T3738C,G3750A,G3861A,T3993C,C4064T,T4109C,A4166C,C4203T,C4233T,C4243T,T4245C,C4253T,T4255C,G4448A,C4483T,C4485T,C4490T,G4494A,C4495T,C4535T,A4581T,A4645C,T4807C,C4866T,G4964A,C5005T,A5036G,C5052G,T5055…		0:AAATGCGTACTACAAACTTGCACACTCGAAAAAA		F:L173S,F:R191K,F:M206I,F:R209Q,G:A74V,G:A107T,G:T131A,G:T136R,G:I137T,G:I252T,G:T279I,G:Y285H,G:I288T,G:I310T,G:*311Q,L:I56L,L:G146D,L:Y170H,L:V715I,L:A1479V,L:A1712T,L:V1716I,L:S1736N,L:T1987I,M2-2:I2T,N:V97I,N:Y216H,SH:D64N
NA	OK649707.1	B	NA	2009	Brazil	B.D	GB5.0.3	15212	0.999343	G1A,C3G,G104A,T110C,G507A,G513T,C570T,G579A,G599A,G625T,C829T,C883T,C994T,C1001T,A1010G,T1022A,A1066G,A1315G,G1385A,T1621C,A1705G,T1742C,A1780T,C1804T,T1846C,C2198T,T2529C,C2637T,C2679T,C2796T,A3041G,C3067T,C3082T,C3146T,A3161T,C3180T,C3273T,T3540C,T3568C,C3720T,A3735G,T3738C,G3750A,G3822A,G3861A,T3993C,A4013T,C4064T,T4109C,C4135T,A4166C,C4203T,C4233T,C4243T,T4245C,T4255C,C4408T,C4411T,G4448A,A44…		0:AATGCGTACTACAAACTTGCACACTCGGAAAAA		F:V103A,F:Q172L,F:L173S,F:R191K,F:M206I,F:R209Q,F:K419E,G:S27T,G:A74V,G:A107T,G:H128Y,G:T131A,G:T136R,G:I137T,G:T198I,G:I252T,G:T279I,G:I288T,G:P304L,G:I310T,G:*311Q,L:I56L,L:K297R,L:V715I,L:A1479V,L:A1712T,L:V1716I,L:S1736N,L:T1742M,L:T1987I,M2-1:I181V,M2-2:I2T,N:V97I,N:Y216H,NS2:D6N,NS2:M14I,SH:D64N
NA	OK649708.1	B	NA	2009	Brazil	B.D.4	GB5.0.4a	15218	0.999737	G1A,C3G,C453T,G513T,G579A,C829T,C994T,C1001T,A1066G,G1385A,T1742C,A1780T,T1846C,C2198T,T2529C,C2679T,T2754C,C2796T,C2886T,C2961T,C3067T,C3082T,G3101A,C3146T,C3180T,C3273T,T3568C,A3585G,C3720T,A3735G,T3738C,G3750A,T3828C,G3861A,T3993C,C4064T,T4109C,A4166C,C4203T,C4233T,C4243T,T4245C,C4253T,T4255C,A4429G,G4448A,C4461T,C4483T,C4485T,C4490T,G4494A,C4495T,C4535T,A4581T,A4645C,T4807C,C4866T,G4964A,C500…		0:GCGTACTACAAACTTGCACACTCGAAAAAA		F:L173S,F:R191K,F:M206I,F:R209Q,G:A74V,G:A107T,G:T131A,G:T136R,G:I137T,G:I252T,G:S265P,G:T279I,G:Y285H,G:I288T,G:I310T,G:*311Q,L:I56L,L:V715I,L:A1479V,L:A1712T,L:V1716I,L:S1736N,L:M1749I,L:T1987I,M2-2:I2T,N:V97I,N:Y216H,NS1:L133F,SH:D64N
NA	OK649721.1	B	NA	2009	Brazil	B.D	GB5.0.3	15218	0.999737	G1A,C3G,G104A,T110C,G507A,G513T,C570T,A571G,G579A,G599A,G625T,A736G,C829T,C883T,C994T,C1001T,A1010G,T1022A,A1066G,A1315G,G1385A,T1621C,A1705G,T1742C,A1780T,C1804T,T1846C,C2198T,T2529C,C2637T,C2679T,C2796T,A3041G,C3067T,C3082T,C3146T,A3161T,C3180T,C3273T,T3540C,T3568C,C3720T,A3735G,T3738C,G3750A,T3756C,T3795C,G3822A,G3861A,T3993C,A4013T,T4024C,T4043C,T4045C,T4058C,C4064T,T4109C,C4135T,A4166C,C4203…		0:ATGCGTACTACAAACTTGCACACTCGAAAAAA		F:V103A,F:Q172L,F:L173S,F:R191K,F:M206I,F:R209Q,F:K419E,G:A74V,G:A107T,G:H128Y,G:T131A,G:T136R,G:I137T,G:T198I,G:I252T,G:T279I,G:I288T,G:P304L,G:I310T,G:*311Q,L:I56L,L:T219I,L:K297R,L:V715I,L:A1479V,L:A1712T,L:V1716I,L:S1736N,L:T1742M,L:T1987I,M2-1:I181V,M2-2:I2T,N:V97I,N:Y216H,NS2:D6N,NS2:M14I,SH:D64N
NA	OK649725.1	B	NA	2010	Brazil	B.D	GB5.0.3	15218	0.999737	G1A,C3G,C52T,G87A,G104A,T110C,G458A,G507A,A511T,G513T,C570T,G579A,C610T,C829T,C883T,A977G,C994T,C1001T,C1008T,A1010G,A1066G,A1315G,G1385A,A1481G,A1705G,T1742C,A1780T,C1804T,T1813C,T1846C,C2198T,A2370G,T2529C,A2578G,C2679T,C2707T,C2796T,C2886T,C2931T,C3067T,C3082T,T3086C,C3146T,C3180T,C3273T,T3568C,C3720T,A3735G,T3738C,G3750A,G3822A,T3828C,G3861A,G3933A,A3990G,T3993C,T4049C,C4064T,C4077T,T4109C,C4…		0:AAATGCGTACTACAAACTTGCACACTCGAAAAAA		F:V103A,F:T121A,F:Q172L,F:L173S,F:R191K,F:M206I,F:R209Q,G:A74V,G:A107T,G:E125D,G:H128Y,G:T131A,G:T136R,G:I137T,G:T198I,G:E224R,G:I252T,G:A269V,G:T279I,G:I288T,G:T296S,G:E303D,G:I310T,G:*311Q,L:I56L,L:R138K,L:V715I,L:A1479V,L:A1712T,L:V1716I,L:N1727S,L:S1734N,L:S1736N,L:I1852V,L:T1987I,M2-1:I181V,M2-2:I2T,N:V97I,N:I129V,N:Y216H,NS1:V11I,P:T92A,SH:I49T,SH:D64N
NA	OK649726.1	B	NA	2010	Brazil	B.D.4	GB5.0.4a	15222	1	G1A,C3G,G513T,G579A,C644T,C829T,C994T,C1001T,A1066G,G1385A,T1742C,T1846C,T1921C,C2198T,T2529C,C2679T,C2796T,C2886T,C3067T,C3082T,C3146T,T3155C,C3180T,C3273T,C3306T,A3426G,T3568C,C3720T,A3735G,T3738C,G3750A,G3861A,T3993C,C4064T,T4109C,A4166C,C4203T,C4233T,C4243T,T4245C,C4253T,T4255C,G4448A,C4483T,C4485T,C4490T,G4494A,C4495T,C4513T,C4535T,A4581T,G4614A,A4645C,T4807C,C4866T,G4964A,A5036G,C5052G,T505…		0:AAATGCGTACTACAAACTTGCACACTCGAAAAAA		F:L173S,F:R191K,F:M206I,F:R209Q,F:D356E,F:K419N,G:A74V,G:A107T,G:T131A,G:T136R,G:I137T,G:I252T,G:T279I,G:I288T,G:I310T,G:*311Q,L:I56L,L:V715I,L:A1479V,L:A1712T,L:V1716I,L:S1736N,L:T1987I,M2-2:I2T,N:V97I,N:Y216H,SH:D64N
NA	OK649728.1	B	NA	2010	Brazil	B.D.4	GB5.0.4a	15222	1	G1A,C3G,G513T,G579A,C829T,C994T,C1001T,A1066G,G1385A,T1742C,C1744T,A1780T,T1846C,C2198T,A2508G,T2529C,C2679T,T2754C,C2796T,C2886T,C2961T,C3067T,A3071G,C3082T,G3101A,C3146T,C3180T,C3273T,T3568C,C3720T,A3735G,T3738C,G3750A,G3861A,C3906T,T3993C,C4064T,T4109C,C4139T,A4166C,C4203T,C4233T,C4243T,T4245C,C4253T,T4255C,G4448A,C4483T,C4490T,G4494A,C4495T,T4497C,C4535T,T4563C,A4581T,A4645C,T4807C,C4866T,G49…		0:TGCGTACTACAAACTTGCACACTCGAAAAAA		F:V127I,F:L173S,F:R191K,F:M206I,F:R209Q,G:A74V,G:A107T,G:T131A,G:T136R,G:I137T,G:I252T,G:S265P,G:L270P,G:T279I,G:Y285H,G:I288T,G:T298P,G:I310T,G:*311Q,L:I56L,L:V715I,L:A1479V,L:A1712T,L:V1716I,L:S1736N,L:T1987I,M2-2:I2T,N:V97I,N:Y216H,SH:D64N
NA	OM857380.1	B	NA	2020	Australia	B.D.E.2	GB5.0.5a	15200	0.998555	G1A,C3G,C289T,G513T,G579A,C676T,T808C,T960G,C963T,G1385A,T1846C,A2003G,C2198T,C2551T,G2946A,C2964T,C3067T,C3082T,C3146T,C3180T,C4064T,A4158T,C4306T,A4426T,A4480T,C4495T,C4866T,A5172G,T5287C,A5427T,C5451T,C5511T,C5584T,C5640T,C6017T,A6036G,G6089A,C6147T,C6731T,A6734G,T6929C,C7202T,G7232A,T7376C,C7602T,T7800C,T8184C,C8470T,C8492T,C9598T,C9768T,G10392A,G11022A,A11043G,T11190C,T11787C,A12081G,C12159T…	4586	0:TTGCACACTCGAAAAAAA,973:A		F:T121A,G:A74V,G:N176S,G:D261V,G:A269V,G:P289L,L:I1237M,L:H1707N,L:T1987I,L:N2035T,M2-2:I2T,N:V97I,N:I303V,NS1:T78I,P:P83S,SH:E56D
NA	OM857382.1	B	NA	2021	Australia	B.D.E.4	GB5.0.5a	15215	0.998686	G27A,C212T,G513T,G579A,T835C,G1385A,A1444G,T1846C,C2198T,A2486C,G2787A,C2886T,C2964T,C3044T,C3051T,C3067T,C3082T,C3146T,C3163T,C3180T,C3485T,A3813G,C4064T,C4495T,G4609A,C4866T,G5048A,C5058T,G5308A,A5543G,A5553G,A5627T,A5648T,C6017T,T6041C,C6731T,T7041C,C7202T,G7232A,T7376C,T8184C,C8317T,C8371T,A8465G,T8469C,C8470T,A8491T,C8492T,G9007A,T9069C,G9442T,C9768T,C9951T,C10245T,A10989G,A11043G,G11439A,T1…	45867521			G:A74V,G:G135S,G:S138F,G:T300A,G:E303G,L:V164M,L:V309L,L:I824M,L:A1489T,L:C1732Y,L:M1749I,L:H1750L,L:T1987I,M:T89I,M2-2:I2T,N:V97I,P:N61T
NA	OM857383.1	B	NA	2021	Australia	B.D.E.4	GB5.0.5a	15215	0.998686	G27A,C212T,G513T,G579A,T835C,T1372C,G1385A,T1575C,T1846C,C2198T,A2486C,G2787A,G2815A,C2886T,C2964T,C3044T,C3051T,C3067T,C3082T,C3146T,C3163T,C3180T,A3813G,C4064T,C4495T,G4609A,C4866T,G5048A,C5058T,T5287C,G5308A,A5543G,A5553G,A5627T,G5631T,A5648T,C6017T,T6041C,C6731T,T7041C,C7202T,G7232A,T7376C,T8184C,C8317T,C8371T,A8465G,T8469C,C8470T,A8491T,C8492T,G9007A,T9069C,G9442T,C9768T,C9951T,C10245T,C1092…	45867521			G:A74V,G:G135S,G:S138F,G:T300A,G:E303G,L:V164M,L:V309L,L:I824M,L:A1489T,L:C1732Y,L:M1749I,L:H1750L,L:T1987I,M2-2:I2T,N:V97I,N:I160T,P:N61T,P:V171I
NA	OM857387.1	B	NA	2021	Australia	B.D.E.4	GB5.0.5a	15222	0.999146	G27A,G513T,G579A,T835C,G1385A,A1540G,T1846C,C2198T,A2486C,G2787A,T2817C,C2886T,C2964T,C3044T,C3067T,C3082T,C3146T,C3163T,C3180T,A3813G,C4038T,C4064T,T4101C,T4109C,C4495T,G4609A,C4866T,G5048A,C5058T,T5287C,G5308A,C5522T,A5543G,A5553G,A5648T,C6017T,T6041C,C6731T,T7041C,C7202T,G7232A,T7376C,T8184C,C8318T,C8371T,A8465G,T8469C,C8470T,A8491T,C8492T,G9007A,T9069C,C9291T,G9442T,C9768T,A9846G,C9951T,C9960…	4586	15222:TAATGTCTC		G:A74V,G:G135S,G:S138F,G:P293S,G:T300A,G:E303G,L:V164M,L:V309L,L:I824M,L:G850S,L:R942Q,L:A1489T,L:C1732Y,L:T1987I,M2-2:I2T,M2-2:H47Y,N:V97I,P:N61T
NA	OM857388.1	B	NA	2020	Australia	B.D.E.4	GB5.0.5a	15200	0.998555	G1A,C3G,G513T,G579A,T835C,G1385A,T1846C,C2198T,A2486C,G2787A,T2817C,C2886T,C2964T,C3044T,C3067T,C3082T,C3146T,C3163T,C3180T,A3813G,C4064T,C4226T,C4495T,G4609A,C4866T,G5048A,C5058T,T5287C,G5308A,A5543G,A5553G,A5648T,C6017T,T6041C,C6731T,T7041C,A7091G,C7202T,G7232A,T7376C,T8184C,C8371T,A8465G,T8469C,C8470T,A8491T,C8492T,G9007A,T9069C,G9442T,C9768T,A9846G,C9951T,C10245T,A10989G,A11043G,G11439A,T1178…	4586752115089	0:TTGCACACTCGAAAAAA		G:A74V,G:G135S,G:S138F,G:T300A,G:E303G,L:V164M,L:V309L,L:I824M,L:K1171E,L:A1489T,L:C1732Y,L:T1987I,M2-2:I2T,N:V97I,P:N61T
NA	OM857389.1	B	NA	2020	Australia	B.D.E.4	GB5.0.5a	15194	0.998161	G1A,C3G,G513T,G579A,T835C,T1258A,G1385A,T1846C,C2198T,A2486C,C2554T,G2787A,C2886T,C2964T,C3044T,C3051T,C3067T,C3082T,C3146T,C3163T,C3180T,T3330C,A3813G,C4064T,C4374T,C4495T,G4609A,C4866T,G5048A,C5058T,T5287C,G5308A,A5543G,A5553G,T5569C,T5572C,A5648T,C6017T,T6041C,C6731T,T7041C,C7202T,G7232A,T7376C,T8184C,C8317T,C8371T,A8465G,T8469C,C8470T,A8491T,C8492T,G9007A,T9069C,G9442T,A9477C,C9768T,C9951T,C1…	45867521	0:TTGCACACTCGAAAAAA		G:A74V,G:G135S,G:S138F,G:T300A,G:E303G,L:V164M,L:V309L,L:I824M,L:A1489T,L:C1732Y,L:T1987I,M2-2:I2T,N:V97I,P:N61T,SH:A39V
NA	OM857390.1	B	NA	2020	Australia	B.D.E.2	GB5.0.5a	15200	0.998555	G1A,C3G,G167A,G513T,G579A,C676T,T808C,C1038T,G1385A,T1846C,A2003G,C2198T,G2533A,C2751T,C2964T,C3067T,C3082T,C3146T,C3180T,C4064T,T4114C,A4158T,G4175A,A4270G,C4306T,A4390G,T4475C,T4482C,C4495T,T4499C,T4503C,T4518C,C4866T,A5172G,T5287C,T5326C,C5451T,A5465G,C5640T,C6017T,A6044T,C6731T,T6929A,A6965G,T7133C,C7202T,G7232A,T7376C,T7461C,T7462C,T7471C,T7481C,C7507T,A7586G,C7602T,A7713G,C7986T,G8100A,T818…	458615089	0:TTGCACACTCGAAAAAA		F:K123N,G:A74V,G:N176S,G:A269V,G:T274A,L:H1707N,L:T1987I,M2-2:I2T,N:V97I,N:I303V,P:A77T
NA	ON237084.1	B	NA	2014	Argentina	B.D.4.1	GB5.0.5a	15211	0.999146	C3G,C116T,G513T,G579A,G649A,C883T,C963A,T1022C,G1385A,T1846C,C2198T,T2517C,T2529C,C2679T,C2886T,C3067T,C3082T,C3146T,C3180T,C3273T,T3546C,T3568C,C3720T,A3735G,C4064T,G4448A,C4483T,C4485T,C4490T,C4495T,A4581T,G4660A,C4866T,A5036G,T5055C,T5287C,C5319A,G5425A,T5508C,T5574C,A5624G,T5903A,T5948A,C6017T,G6247A,G6293A,G6301A,G6329A,T6701C,C6731T,G7232A,T7376C,C7424T,C7446T,C7502T,T7545C,T8073C,T8184C,T8…				F:R191K,F:M206I,F:R209Q,G:A74V,G:T131A,G:I137T,G:T225N,G:I288T,G:I310T,L:N166K,L:N184S,L:A1479V,L:V1716I,L:G1735R,L:T1987I,M2-2:I2T,N:V97I,SH:D64N
NA	ON237101.1	B	NA	2014	Argentina	B.D.1.1	GB5.0.2	15209	0.999015	C3G,C42T,G104A,T110C,C182T,G275A,G513T,G579A,G646A,A827T,C829T,C994A,C1001T,A1010G,A1066G,T1118C,T1141C,C1165T,A1315G,G1385A,G1433A,T1543C,A1696G,A1705G,T1742C,A1780T,C1804T,A1897T,C1957T,C1999T,C2198T,T2257C,C2484T,A2491G,T2529C,T2595C,A2646G,C2679T,C2796T,C2886T,C2934T,C3067T,C3082T,T3095C,C3146T,A3167G,C3180T,C3273T,C3485T,T3568C,C3720T,A3735G,T3738C,G3750A,G3822A,G3834A,T3837C,G3861A,T3864C,T…				F:A19T,F:L45F,F:V103A,F:L125P,F:V127A,F:N169S,F:Q172L,F:L173S,F:R191K,F:M206I,F:R209Q,G:A74I,G:T75S,G:A107T,G:T131A,G:T136R,G:I137T,G:T198I,G:P204T,G:L217P,G:E224D,G:I227T,G:I252T,G:A269V,G:T279I,G:Y285H,G:I288T,G:E290G,G:I310T,L:I56L,L:M59I,L:I183S,L:V715I,L:I824T,L:G1250S,L:A1479V,L:N1593S,L:A1712T,L:V1716I,L:S1736N,L:T1987I,L:V2022I,L:N2164S,M:T89I,M2-1:I125V,M2-1:I181V,M2-2:I2T,M2-2:C49W,M2-2…
NA	ON237110.1	B	NA	2014	Argentina	B.D.1.1	GB5.0.2	15211	0.999146	C3G,C42T,G104A,T110C,C182T,G275A,G513T,G579A,G646A,A827T,C829T,C994A,C1001T,A1010G,A1066G,T1118C,T1141C,C1165T,A1315G,G1385A,G1433A,T1543C,A1696G,A1705G,T1742C,A1780T,C1804T,A1897T,C1957T,C1999T,C2198T,T2257C,C2260T,C2484T,A2491G,T2529C,T2595C,A2646G,C2679T,C2796T,C2886T,C2934T,C3067T,C3082T,T3095C,C3146T,A3167G,C3180T,C3273T,C3485T,T3568C,C3720T,A3735G,T3738C,G3750A,G3822A,G3834A,T3837C,G3861A,T…				F:A19T,F:L45F,F:V103A,F:L125P,F:V127A,F:N169S,F:Q172L,F:L173S,F:R191K,F:M206I,F:R209Q,G:A74I,G:T75S,G:A107T,G:T131A,G:T136R,G:I137T,G:T198I,G:P204T,G:L217P,G:E224D,G:I227T,G:I252T,G:A269V,G:T279I,G:Y285H,G:I288T,G:E290G,G:I310T,L:I56L,L:M59I,L:I183S,L:V715I,L:I824T,L:G1250S,L:A1479V,L:N1593S,L:A1712T,L:V1716I,L:S1736N,L:T1987I,L:V2022I,L:N2164S,M:T89I,M2-1:I125V,M2-1:I181V,M2-2:I2T,M2-2:C49W,M2-2…
NA	ON237120.1	B	NA	2014	Argentina	B.D.1.1	GB5.0.2	15211	0.99908	C42T,G104A,T110C,C182T,C212T,G513T,G579A,G646A,A827T,C829T,C994A,C1001T,A1010G,A1066G,T1118C,T1141C,C1165T,A1315G,G1385A,T1543C,A1696G,A1705G,T1742C,A1780T,C1804T,C1957T,A1974G,C1999T,C2198T,T2257C,G2469A,C2484T,A2491G,A2527G,T2529C,T2595C,A2646G,C2679T,C2796T,C2886T,C2913T,C2934T,C3067T,C3082T,T3095C,C3146T,A3167G,C3180T,C3273T,C3485T,T3568C,C3720T,A3735G,T3738C,G3750A,G3822A,G3834A,T3837C,G3861…				F:A19T,F:L45F,F:V103A,F:L125P,F:V127A,F:Q172L,F:L173S,F:R191K,F:M206I,F:R209Q,F:I291V,G:A74I,G:T75S,G:A107T,G:T131A,G:T136R,G:I137T,G:T198I,G:P204T,G:L217P,G:E224D,G:I227T,G:I252T,G:S265P,G:A269V,G:T279I,G:Y285H,G:I288T,G:E290G,G:I310T,L:I56L,L:M59I,L:I183S,L:V715I,L:I824T,L:R1035K,L:G1250S,L:A1479V,L:N1593S,L:A1712T,L:V1716I,L:S1736N,L:T1987I,L:V2022I,L:N2164S,M:T89I,M2-1:I125V,M2-1:I181V,M2-2:I…
NA	ON237171.1	B	NA	2016	Argentina	B.D.4.1.1	GB5.0.5a	15211	0.999146	C3G,G513T,G579A,G1385A,T1846C,C2198T,C3067T,C3082T,C3103T,C3146T,C3169T,C3180T,T3282C,A3735G,C4064T,A4425T,C4483T,C4485T,C4490T,G4494A,C4495T,C4866T,T4912C,A5036G,T5055C,C5086T,T5194C,T5215C,T5236C,T5287C,T5574C,A5624G,C6017T,C6731T,T6989C,G7232A,T7376C,T7382C,T7474A,C7539T,T8184C,T8259C,C8470T,C9768T,A9966G,A9976G,T10179C,A11193G,T11787C,A12183T,A12216G,A13743G,T13821C,G13959T,C14202T,T14472C,C1…	4586	3204:GAA,15089:AA		G:A74V,G:T131A,G:I137T,G:I310T,L:I487V,L:T1987I,M2-2:I2T,M2-2:M27T,N:V97I,SH:E56V
NA	OP890343.1	B	NA	2022	USA	B.D.E.1	GB5.0.5a	15218	0.999737	G1A,C3G,A134G,G513T,G579A,C688T,C998A,G1385A,G1732A,T1846C,C2074T,C2125T,C2198T,T2478C,C2554T,C2691T,G3036C,A3060G,C3082T,T3095C,T3096C,C3146T,C3169T,C3180T,A3354C,T3408C,G3438A,A3579G,C3683T,A3735G,C3903T,G4008A,C4064T,G4129A,C4483T,C4485T,C4490T,C4495T,A4666G,C4866T,G4938A,A4943G,C4966T,A4969T,A5036G,T5055C,C5061T,T5062C,C5285T,C5307T,T5400C,A5413C,T5448C,T5455C,T5468C,C5476T,T5498C,C5524T,C553…	9734586	0:CTACAAACTTGCACACTCGAAAAAA,15092:ATAT		F:R42K,F:S190N,F:S211N,F:S389P,G:A74V,G:R98K,G:S100G,G:T131A,G:I137T,G:T139I,G:P214S,G:P221L,G:I252T,G:K256N,G:I268T,G:S275P,G:Y285H,L:I113T,L:K570R,L:S1734N,L:R1759K,L:V1965I,L:T1987I,M:S155L,M2-2:I2T,M2-2:M27T,M2-2:D35N,M2-2:C49F,M2-2:Q71H,N:V97I
NA	OP890346.1	B	NA	2022	USA	B.D.E.1	GB5.0.5a	15218	0.999737	G1A,C3G,G513T,G579A,C739T,A969T,C998A,G1385A,G1648A,A1705G,G1732A,C2074T,C2198T,C2554T,C2691T,G3036C,A3060G,C3082T,T3095C,T3096C,C3146T,T3162C,C3169T,C3180T,A3354C,C3437T,G3438A,A3579G,A3735G,C3903T,G4008A,T4049C,C4064T,T4101C,T4118C,G4129A,G4448A,C4483T,C4485T,C4490T,C4495T,C4866T,A4943G,A4969T,A5036G,C5050A,T5055C,C5099T,C5285T,C5307T,T5400C,A5413C,T5448C,T5455C,T5468C,T5498C,C5530T,G5580A,A562…	9734586	0:GCGTACTACAAACTTGCACACTCGAAAAAA,15092:ATAT		F:S190N,F:S211N,F:S389P,F:A529V,G:A74V,G:S100G,G:T131A,G:I137T,G:P152S,G:P214S,G:P221L,G:I252T,G:K256N,G:I268T,G:S275P,G:Y285H,L:M194I,L:K570R,L:T1755I,L:R1759K,L:T1987I,M:T73I,M2-2:I2T,M2-2:M27T,M2-2:D35N,M2-2:C49F,N:V97I,SH:D64N			T970A
NA	OP965700.1	B	NA	2021	USA	B.D.E.1	GB5.0.5a	15222	1	G1A,C3G,A134G,G513T,G579A,C688T,C998A,G1385A,G1732A,T1846C,C2074T,C2198T,C2554T,C2691T,G3036C,A3060G,A3077G,C3082T,T3095C,T3096C,C3146T,C3169T,C3180T,A3354C,G3438A,A3579G,A3735G,C3903T,T3998C,G4008A,C4064T,T4109C,G4129A,T4132C,C4483T,C4485T,C4490T,C4495T,C4866T,A4943G,A4956G,C4966T,A4969T,A5036G,T5055C,T5062C,T5260C,C5285T,C5307T,T5326C,T5356C,T5391C,T5400C,A5413C,T5448C,T5455C,T5468C,C5476T,T549…	9734586	0:CTCGAAAAAA,15092:ATAT,15222:TTTTTTTCTCGT		F:R42K,F:S190N,F:S211N,F:S389P,G:A74V,G:S100G,G:Q104R,G:T131A,G:I137T,G:P214S,G:P221L,G:V249A,G:I252T,G:K256N,G:I268T,G:S275P,G:Y285H,L:K570R,L:R1759K,L:N1944Y,L:V1965I,L:T1987I,M2-2:I2T,M2-2:M27T,M2-2:D35N,M2-2:C49F,N:V97I
NA	OP965703.1	B	NA	2021	USA	B.D.E.1	GB5.0.5a	15222	1	G1A,C3G,A134G,G513T,G579A,C688T,C998A,G1385A,G1732A,T1846C,C2074T,C2198T,C2554T,C2691T,G3036C,A3060G,C3082T,T3095C,T3096C,C3146T,C3169T,C3180T,A3354C,G3438A,T3549C,A3579G,A3735G,C3903T,G4008A,C4064T,G4129A,A4375T,C4483T,C4485T,C4490T,C4495T,C4866T,A4943G,C4966T,A4969T,A5036G,T5055C,T5062C,C5285T,C5307T,T5400C,A5413C,C5439T,T5448C,T5455C,T5468C,C5476T,T5498C,C5530T,G5580A,A5624G,G5800A,A5825T,C601…	9734586	0:CACTCGAAAAAA,15092:ATAT,15222:TTTTTTTCTCGT		F:R42K,F:S190N,F:S211N,F:S389P,G:A74V,G:S100G,G:T131A,G:I137T,G:P214S,G:P221L,G:I252T,G:K256N,G:S265L,G:I268T,G:S275P,G:Y285H,L:G146D,L:K570R,L:R1759K,L:V1965I,L:T1987I,M2-2:I2T,M2-2:M27T,M2-2:D35N,M2-2:C49F,N:V97I
NA	OP965707.1	B	NA	2021	USA	B.D.E.1	GB5.0.5a	15222	1	G1A,C3G,A134G,G213A,G513T,G579A,C688T,C998A,G1385A,G1732A,T1846C,C2074T,C2198T,C2554T,C2691T,G3036C,A3060G,C3082T,T3095C,T3096C,C3146T,C3169T,C3180T,A3354C,G3438A,T3474C,T3477C,A3579G,A3735G,C3903T,T3963G,G4008A,C4064T,G4129A,A4339G,C4483T,C4485T,C4490T,C4495T,A4496G,C4540T,C4866T,A4943G,C4966T,A4969T,A5036G,T5055C,T5062C,A5162G,T5215C,C5285T,T5287C,C5307T,T5400C,A5413C,T5448C,T5455C,T5468C,C5476…	9734586	0:ACGCGAAAAAATGCGTACTACAAACTTGCACACTCGAAAAAA,15092:ATAT,15222:TTTTTTTCTCGT		F:R42K,F:S190N,F:S211N,F:S389P,F:D479N,G:A74V,G:S100G,G:T131A,G:I137T,G:I173V,G:P214S,G:P221L,G:I252T,G:K256N,G:I268T,G:S275P,G:Y285H,L:S228N,L:K570R,L:I955M,L:K960N,L:R1759K,L:V1965I,L:T1987I,M2-2:I2T,M2-2:M27T,M2-2:D35N,M2-2:C49F,N:V97I,NS1:G53S
NA	OQ357797.1	B	NA	2022	USA	B.D.E.1	GB5.0.5a	15222	1	G1A,C3G,G513T,G579A,C998A,G1385A,G1732A,T1846C,C2074T,T2107C,C2198T,C2554T,C2691T,A2709G,G3036C,A3060G,C3082T,T3095C,T3096C,C3146T,C3169T,C3180T,A3354C,G3411A,G3438A,A3579G,A3735G,C3903T,G4008A,C4064T,G4129A,C4433T,C4483T,C4485T,C4490T,C4495T,C4554T,C4866T,A4943G,A4969T,A5036G,T5055C,T5215C,T5236C,C5285T,C5307T,T5400C,A5413C,T5448C,T5455C,T5468C,C5476T,T5498C,C5530T,G5580A,A5624G,A5825T,C6017T,C6…	9734586	0:CGCGAAAAAATGCGTACTACAAACTTGCACACTCGAAAAAA,15092:ATAT,15222:TTTTTTTCTCGT		F:S190N,F:S211N,F:S389P,F:H514R,G:A74V,G:S100G,G:T131A,G:I137T,G:P214S,G:P221L,G:I252T,G:K256N,G:I268T,G:S275P,G:Y285H,L:S173P,L:K570R,L:R1759K,L:T1987I,M2-2:I2T,M2-2:M27T,M2-2:D35N,M2-2:C49F,N:V97I,SH:Q59*
NA	OR666591.1	B	NA	2020	China	B.D.E.2	GB5.0.5a	15222	1	G513T,A517T,G579A,C676T,T729C,T808C,G1150A,A1357G,G1385A,T1846C,C2198T,C2913T,C2964T,C3067T,C3082T,C3146T,C3180T,C4064T,C4495T,C4866T,T4918C,A5172G,T5287C,C5451T,A5465G,A5477G,C5640T,C6017T,C6731T,C7202T,G7232A,T7376C,T8184C,C8470T,C8492T,G9037A,G9207A,C9501A,C9768T,C9951T,C10461T,A11043G,C11107A,C11340T,G11439A,T11787C,G12321A,A13231T,A13743G,T13821C,T13932C,G13959T,G14057A,T14058C,T14286C,A1435…		0:TGACGAAACGGA,3:TAGACTCCGTCACGCGAAAAAATGCGTACTACAAACTTGCACACTCGAAAAAAATG,15222:TTTTTTTCTCGTGGCCGGCATG		G:A74V,G:N176S,G:A269V,G:T274A,G:T278A,L:D174N,L:S1572C,L:S1847N,L:T1987I,L:N2035H,M2-2:I2T,N:V97I,NS2:V49A
EPI_ISL_19533225	RV00297	B	20.8318	2016	CA-SK	B.D.4.1	GB5.0.5a	15222	0.997307	G1A,C3G,A40G,G104A,G513T,G579A,T775C,T898C,T1062C,G1385A,T1630C,T1846C,C2198T,T2529C,T2589C,C2679T,T2878C,C3067T,C3082T,C3146T,C3180T,C3273T,T3375C,T3568C,C3720T,A3735G,G3834A,C4064T,C4121T,C4148T,T4193C,T4209C,T4221C,T4223C,T4254C,T4255C,G4448A,C4483T,C4485T,C4490T,C4495T,A4581T,C4866T,C4888T,C4974T,A5012G,A5036G,T5055C,T5287C,C5416A,G5425A,T5494C,T5498C,T5508C,C5556T,T5569C,T5572G,T5574A,T5576C…		0:GAAAAAA,15222:NNNNNNNNNNNNNNNNNNNNNN		F:R191K,F:M206I,F:R209Q,F:P312H,F:S377N,G:A74V,G:P110L,G:K123E,G:T131A,G:I137T,G:H257Q,G:Y285H,G:I288T,G:P304L,G:I310N,G:*311Q,L:N167S,L:K1038R,L:S1239N,L:A1479V,L:K1589R,L:V1716I,L:T1987I,M2-2:I2T,N:V97I,SH:D64N			T2886C
EPI_ISL_19533226	RV00298	B	21.6688	2016	CA-SK	B.D.4.1	GB5.0.5a	15222	0.997241	G1A,C3G,A188G,G249A,G513T,G579A,G649A,G740A,G1385A,A1406G,G1546A,T1846C,A2020G,C2198T,T2406C,T2529C,C2679T,C2886T,T3024C,C3082T,C3146T,C3273T,T3568C,C3720T,A3735G,A3747G,C4064T,G4448A,C4483T,C4485T,C4490T,C4495T,A4581T,C4866T,A5036G,T5055C,A5130G,T5287C,G5425A,T5492C,T5508C,T5569C,T5574C,T5576C,T5601C,A5624G,T5903A,T5948A,A5971G,A5986G,G5993A,C6017T,G6247A,G6293A,G6301A,G6329A,C6563T,T6701C,C6731…		0:GAAAAAA,15089:ATAA,15222:NNNNNNNNNNNNNNNNNNNNNN		F:N99S,F:N104S,F:R191K,F:M206I,F:R209Q,G:A74V,G:T131A,G:I137T,G:H162R,G:S283P,G:I288T,G:I310T,G:*311Q,L:I127V,L:A163T,L:K1171E,L:A1479V,L:V1716I,L:R1764K,L:A1943S,L:T1987I,L:V2019A,M2-2:I2T,N:V97I,N:I104V,NS1:V65M,NS2:D53N,SH:D64N			T3067C,T3180C
EPI_ISL_19533227	RV00299	B	24.7791	2022	CA-MB	B.D.E.1	GB5.0.5a	15181	0.973591	G1A,C3G,A134G,A189G,G513T,G579A,C688T,G740A,C998A,G1385A,A1636G,G1732A,T1846C,C2074T,C2198T,C2554T,C2691T,G3036C,A3060G,C3082T,T3095C,T3096C,C3146T,C3169T,C3180T,A3354C,G3438A,A3579G,C4064T,T4118C,G4129A,G4147A,C4483T,C4485T,C4490T,C4495T,C4866T,A4943G,C4966T,A4969T,T5008C,A5036G,T5055C,T5062C,C5285T,C5307T,T5400C,A5413C,T5448C,T5455C,T5468C,C5476T,C5482T,T5498C,C5530T,G5580A,A5624G,G5800A,A5825T…	9734586	0:GAAAAAA,2284:A,15092:AT		F:R42K,F:S190N,F:S211N,F:S389P,G:A74V,G:S100G,G:T131A,G:I137T,G:P214S,G:P221L,G:I252T,G:K256N,G:I268T,G:S275P,G:Y285H,L:G146D,L:T476I,L:K570R,L:A945T,L:N1652S,L:R1759K,L:V1965I,L:T1987I,M2-2:I2T,M2-2:D35N,M2-2:C49F,N:V97I,NS1:T45A,NS2:D53N			C8259T
EPI_ISL_19533228	RV00300	B	19.9273	2022	CA-MB	B.D.E.1	GB5.0.5a	15181	0.997307	G1A,C3G,G513T,G579A,C583T,G599A,G1028A,G1385A,G1732A,G1768A,T1846C,C2074T,C2198T,C2554T,C2691T,A2823G,G3036C,A3060G,C3067T,C3082T,C3146T,C3169T,C3180T,A3579G,C3618T,A3735G,C3903T,G4008A,C4064T,G4129A,C4483T,C4485T,C4490T,C4495T,C4657T,C4866T,A4943G,A4969T,G4991A,A5036G,T5055C,T5215C,C5285T,C5307T,T5400C,C5406T,T5448C,C5451T,T5455C,T5468C,T5498C,C5530T,G5580A,A5624G,C5637T,T5709A,A5825T,C6017T,C60…	4586	0:GAAAAAA,973:A,15092:ATAT		F:F12I,F:S190N,F:S211N,F:S389P,G:A74V,G:S100G,G:A116T,G:T131A,G:I137T,G:P214S,G:P221L,G:I252T,G:T254I,G:I268T,G:A269V,G:S275P,G:Y285H,L:S169P,L:K570R,L:R1759K,L:T1987I,M2-2:I2T,M2-2:M27T,M2-2:D35N,M2-2:C49F,N:V97I,NS2:D6N
EPI_ISL_19533233	RV00309	B	22.3289	2023	CA-MB	B.D.E.1	GB5.0.5a	15181	0.997307	G1A,C3G,A134G,G513T,G579A,C688T,C998A,G1029A,G1339A,G1385A,G1732A,T1846C,C2074T,C2198T,T2478C,C2554T,C2691T,G3036C,A3060G,C3082T,T3095C,T3096C,C3146T,C3169T,C3180T,A3354C,T3408C,G3438A,A3579G,A3735G,C3903T,G4008A,C4064T,G4129A,C4483T,C4485T,C4490T,C4495T,G4614A,A4666G,C4866T,G4938A,A4943G,C4966T,A4969T,A5036G,T5055C,C5061T,T5062C,C5285T,C5307T,C5385T,T5400C,A5413C,G5420A,T5448C,T5455C,T5468C,C547…	973,3202-3206,4588	0:GAAAAAA,15092:ATAT		F:R42K,F:K132R,F:S190N,F:S211N,F:S389P,G:A74V,G:R98K,G:S100G,G:T131A,G:I137T,G:T139I,G:P214S,G:P221L,G:S247F,G:I252T,G:K256N,G:E259K,G:I268T,G:S275P,G:Y285H,L:D174N,L:S228N,L:T476I,L:K570R,L:I1087T,L:K1728R,L:S1734N,L:R1759K,L:V1965I,L:T1987I,M2-2:I2T,M2-2:M27T,M2-2:D35N,M2-2:C49F,N:V97I			C11481T
EPI_ISL_19533234	RV00310	B	17.18	2023	CA-MB	B.D.4.1.1	GB5.0.5a	15194	0.997569	T47C,C212T,C389A,G513T,G579A,G1059T,G1385A,G1546A,T1645C,C1694T,G1768A,T1846C,A1864G,A2173G,C2198T,A2210G,C2287T,C2364T,C2519A,T2878C,C2964T,C3067T,C3082T,C3146T,A3152G,C3180T,C3273T,T3408C,T3474C,T3477C,T3708C,T3738C,C3748T,G3870A,C4064T,C4070T,T4078C,C4204T,C4243T,C4495T,T4729C,C4866T,A5110G,T5260C,T5287C,C5320T,T5454C,A5548G,C5630T,G5753A,C6017T,T6041C,T6049C,G6301A,A6332T,C7202T,G7232A,T7265C…	966-968	7408:A		F:L125P,F:R209Q,G:A74V,G:L270P,L:V122I,L:I1472T,L:T1755I,L:V1818I,L:N1916S,L:T1987I,M2-2:I2T,N:V97I,N:T372A,P:T72N			G5066A,T6731C
EPI_ISL_19533242	RV00319	B	26.3467	2019	CA-MB	B.D.4.1.1	GB5.0.5a	15194	0.997635	G513T,G579A,C598T,C772A,T859C,C904T,A1132G,T1195A,A1336T,G1385A,C1777T,T1846C,G1942A,C2198T,C2349T,T2781C,C3058A,C3067T,C3082T,T3095C,C3146T,C3180T,A3735G,A3849G,C4064T,A4151G,A4264G,A4319G,C4362T,A4426G,A4479G,C4483T,C4485T,C4490T,C4495T,T4503C,G4572T,A4656C,C4866T,A4868G,A5036G,T5055C,T5059C,C5245T,G5282A,T5287C,C5451T,A5543G,T5574C,A5624G,T5709C,C6017T,G6502A,C6731T,C6761T,C6923T,A7064T,C7202T…	4586			F:F12L,F:S276N,F:E463D,G:N4T,G:A74V,G:T75A,G:T131A,G:I137T,G:D213N,G:A269V,G:T300A,G:I310T,L:I1179L,L:L1656S,L:Y1678F,L:V1956A,L:T1987I,L:L2009I,M2-2:I2T,M2-2:E25K,N:V97I,SH:I21V,SH:T35I
EPI_ISL_19533260	RV00346	B	18.028	2023	CA-BC	B.D.E.1	GB5.0.5a	15181	0.997307	G1A,C3G,A134G,G513T,G579A,C688T,T996C,C998A,C1204A,G1385A,T1470C,G1690A,G1732A,T1846C,C2074T,C2198T,C2287T,C2510T,C2554T,C2691T,G3036C,A3060G,C3082T,T3095C,C3146T,C3169T,C3180T,A3354C,G3438A,A3579G,A3735G,C3903T,G4008A,A4050G,C4064T,G4129A,T4232C,A4426C,C4465T,C4483T,C4485T,C4490T,C4495T,G4613A,C4866T,A4943G,C4966T,A4969T,A5017G,G5018A,A5033G,A5036G,T5055C,T5059C,T5062C,C5285T,C5307T,T5400C,A5413…	9734586	0:GAAAAAA,15092:ATAT		F:R42K,F:S190N,F:S211N,F:S389P,G:A74V,G:S100G,G:E125K,G:T130A,G:T131A,G:I137T,G:P214S,G:P221L,G:I252T,G:K256N,G:I268T,G:S275P,G:Y285H,L:K570R,L:R1759K,L:V1965I,L:T1987I,M2-2:I2T,M2-2:M27T,M2-2:D35N,M2-2:C49F,N:V97I,N:V125A,P:A69V,SH:E56D			C3096T
EPI_ISL_19533261	RV00347	B	21.1243	2023	CA-BC	B.D.E.1	GB5.0.5a	15181	0.997307	G1A,C3G,A134G,G513T,G579A,C688T,C998A,A1007G,G1385A,T1664C,G1732A,T1846C,C2074T,C2198T,C2421T,C2554T,C2691T,G3036C,A3060G,C3082T,T3095C,T3096C,C3146T,C3169T,C3180T,A3354C,G3438A,A3579G,C3903T,G4008A,T4058C,C4064T,G4129A,C4148T,C4483T,C4485T,C4490T,C4495T,G4549A,G4572A,C4844T,C4866T,A4943G,A4969T,A5011G,A5036G,T5055C,T5062C,C5285T,C5307T,T5400C,A5413C,T5448C,T5455C,T5468C,C5476T,T5498C,C5530T,G558…	9734586	0:GAAAAAA,3204:GAA,15092:ATAT		F:R42K,F:S190N,F:S211N,F:S389P,F:I542V,G:H67Y,G:A74V,G:S100G,G:T131A,G:I137T,G:P214S,G:P221L,G:I252T,G:K256N,G:I268T,G:S275P,G:Y285H,L:G146D,L:K570R,L:R1759K,L:H1782R,L:V1965I,L:T1987I,M2-2:I2T,M2-2:M27T,M2-2:D35N,M2-2:C49F,N:V97I			G3735A,T4966C
EPI_ISL_19533262	RV00348	B	18.398	2023	CA-BC	B.D.E.1	GB5.0.5a	15181	0.997307	G1A,C3G,G513T,G579A,G599A,C998A,G1385A,G1732A,T1846C,C2074T,C2198T,C2445T,C2554T,C2691T,G3036C,A3060G,C3082T,T3095C,T3096C,C3112T,A3115G,C3146T,C3169T,C3180T,C3205A,A3206C,A3354C,G3438A,T3474C,A3579G,A3735G,C3903T,T3936C,G4008A,C4064T,G4129A,C4234T,C4447T,C4483T,C4490T,C4495T,A4531G,T4813A,C4866T,A4943G,A4969T,A5007G,A5036G,T5055C,A5119G,C5285T,C5307T,T5400C,A5413C,T5448C,G5452A,T5455C,T5468C,C54…	9734586	0:GAAAAAA,15092:ATAT		F:S190N,F:S211N,F:S389P,G:A74V,G:S100G,G:N121S,G:T131A,G:I137T,G:P214S,G:P221L,G:I252T,G:K256N,G:I268T,G:S275P,G:Y285H,L:K570R,L:T973M,L:R1759K,L:T1987I,M2-2:I2T,M2-2:M27T,M2-2:D35N,M2-2:C49F,N:V97I,NS2:D6N			T4485C
EPI_ISL_19533263	RV00349	B	22.028	2022	CA-BC	B.D.E.1	GB5.0.5a	15181	0.997307	G1A,C3G,G513T,G579A,C998A,G1385A,G1732A,T1846C,C2074T,C2198T,C2501T,C2554T,C2691T,G3036C,A3060G,C3082T,T3095C,T3096C,C3146T,C3169T,C3180T,A3354C,G3438A,A3579G,A3735G,A3845G,T3846C,C3903T,G4008A,C4064T,G4129A,T4193C,C4483T,C4485T,C4490T,C4495T,C4866T,T4913C,A4943G,A4969T,A5036G,T5055C,C5155T,C5285T,C5307T,T5400C,A5413C,T5448C,T5455C,A5465T,T5468C,C5476T,T5498C,C5530T,C5551T,G5580A,A5624G,G5631A,A5…	973	0:GAAAAAA,15092:ATAT		F:S190N,F:S211N,F:S389P,G:A74V,G:Y90H,G:S100G,G:T131A,G:I137T,G:P214S,G:P221L,G:I252T,G:K256N,G:I268T,G:T274S,G:S275P,G:Y285H,L:S145L,L:K570R,L:R1759K,L:T1987I,M:N209S,M2-2:I2T,M2-2:M27T,M2-2:D35N,M2-2:C49F,N:V97I,P:T66I
EPI_ISL_19533264	RV00350	B	21.3323	2021	CA-BC	B.D.E.1	GB5.0.5a	15181	0.997307	G1A,C3G,A134G,G513T,G579A,C688T,C946T,A968T,C998A,G1385A,G1732A,T1846C,C2074T,C2198T,C2554T,G2670A,C2691T,G3036C,A3060G,C3082T,T3095C,T3096C,C3146T,C3169T,C3180T,A3354C,G3438A,A3579G,A3735G,C3903T,G4008A,C4064T,G4129A,C4483T,C4485T,C4490T,C4495T,C4866T,A4899G,A4943G,C4966T,A4969T,A5036G,T5055C,T5062C,C5285T,C5307T,T5400C,A5413C,T5448C,T5455C,T5468C,C5476T,T5498C,C5530T,C5559T,G5580A,A5624G,G5800A…	9734586	0:GAAAAAA,15092:ATAT		F:R42K,F:S190N,F:S211N,F:S389P,F:I544V,G:A74V,G:K85R,G:S100G,G:T131A,G:I137T,G:P214S,G:P221L,G:I252T,G:K256N,G:I268T,G:S275P,G:Y285H,G:S305F,L:G257R,L:K570R,L:G1250D,L:R1759K,L:V1965I,L:T1987I,M2-2:I2T,M2-2:M27T,M2-2:D35N,M2-2:I36M,M2-2:N40S,M2-2:C49F,M2-2:K63R,N:V97I			C5287T
EPI_ISL_19533265	RV00351	B	20.5924	2022	CA-BC	B.D.4.1.1	GB5.0.5a	15181	0.997307	G1A,C3G,A23G,T47C,G513T,A572G,G579A,C589T,C694T,G781A,T935C,G1385A,T1846C,A1891G,C2198T,A2224T,G2787A,G2977A,C3067T,C3082T,C3146T,C3180T,A3735G,G3984A,C4064T,C4065T,T4109C,T4118C,C4139T,C4228T,T4232C,C4495T,C4866T,G5048A,A5076G,C5081T,T5287C,C5331T,T5400C,G5552A,A5624G,G5651A,C5718A,C6017T,T6024C,T6049C,T6061C,T6269C,C6731T,A7072G,G7232A,T7376C,T7481A,G7634A,C7644T,T8184C,T8221C,G8432A,C8470T,T85…		0:GAAAAAA		F:L15I,F:Y117H,F:L125P,F:I129T,F:N466S,G:A74V,G:G135S,G:N144S,G:P146S,G:P229L,G:I252T,G:E303K,L:N43S,L:I1588T,L:E1667K,L:T1987I,M2-1:R3Q,M2-2:I2T,M2-2:V85I,N:V97I,N:E376D,NS2:Y118H,P:D225N
EPI_ISL_19533266	RV00352	B	21.3267	2022	CA-BC	B.D.E.1	GB5.0.5a	15181	0.997307	G1A,C3G,A134G,T483G,G513T,G579A,C688T,G770A,C998A,A1003G,A1007G,G1385A,G1732A,T1846C,C2074T,C2198T,G2452A,C2554T,C2691T,G3036C,A3060G,C3082T,T3095C,T3096C,C3146T,C3169T,C3180T,A3354C,G3438A,A3516G,A3579G,A3735G,C3903T,G4008A,C4064T,G4129A,C4483T,C4485T,C4490T,C4495T,C4866T,A4943G,C4966T,A4969T,A5036G,T5055C,T5062C,C5285T,C5307T,T5400C,A5413C,T5448C,T5455C,T5468C,C5476T,T5498C,C5510T,T5576C,G5580A…	9734586	0:GAAAAAA,15092:ATAT		F:R42K,F:S190N,F:S211N,F:S389P,G:A74V,G:S100G,G:T131A,G:I137T,G:P214S,G:P221L,G:I252T,G:K256N,G:I268T,G:S275P,G:Y285H,G:P289S,G:*311Q,L:G146D,L:L513F,L:K570R,L:R1759K,L:A1943T,L:V1965I,L:T1987I,M2-2:I2T,M2-2:M27T,M2-2:D35N,M2-2:C49F,N:V97I,NS2:V63I,P:V50I			T5530C
EPI_ISL_19533267	RV00353	B	23.7809	2023	CA-BC	B.D.E.1	GB5.0.5a	15181	0.997307	G1A,C3G,A134G,G513T,G579A,C688T,T996C,C998A,G1385A,T1470C,G1690A,G1732A,T1846C,C2074T,C2198T,C2510T,C2554T,C2691T,G3036C,A3060G,C3082T,T3095C,T3096C,C3146T,C3169T,C3180T,A3354C,G3438A,A3579G,A3735G,C3903T,G4008A,A4050G,C4064T,G4129A,T4232C,A4426C,C4465T,C4483T,C4485T,C4490T,C4495T,G4613A,C4866T,A4943G,C4966T,A4969T,A5036G,T5055C,T5059C,T5062C,C5285T,C5307T,T5400C,A5413C,T5448C,T5455C,T5468C,C5476…	9734586	0:GAAAAAA,15092:ATAT		F:R42K,F:S190N,F:S211N,F:S389P,G:A74V,G:S100G,G:T131A,G:I137T,G:P214S,G:P221L,G:I252T,G:K256N,G:I268T,G:S275P,G:Y285H,L:K570R,L:R1759K,L:V1965I,L:T1987I,M2-2:I2T,M2-2:M27T,M2-2:D35N,M2-2:C49F,N:V97I,N:V125A,P:A69V,SH:E56D
EPI_ISL_19533268	RV00354	B	23.7103	2023	CA-BC	B.D.E.1	GB5.0.5a	15181	0.997241	G1A,C3G,A134G,G513T,G579A,C688T,C998A,T1294C,G1385A,G1732A,T1846C,C2074T,C2198T,C2554T,C2691T,G3036C,A3060G,C3082T,T3095C,T3096C,C3146T,C3169T,C3180T,A3354C,G3438A,A3579G,A3735G,C3903T,G4008A,C4064T,C4115A,G4129A,A4318C,C4483T,C4485T,C4490T,C4495T,T4560A,C4866T,A4943G,C4966T,A4969T,A5002G,C5024A,A5036G,T5055C,T5059C,T5062C,T5161C,C5285T,C5307T,T5400C,A5413C,T5448C,T5455C,T5468C,C5476T,T5498C,C553…	9734586	0:GAAAAAA,3204:GAA,15089:ATA		F:R42K,F:T100I,F:S190N,F:S211N,F:S389P,G:A74V,G:S100G,G:H127N,G:T131A,G:I137T,G:P214S,G:P221L,G:I252T,G:K256N,G:I268T,G:S275P,G:Y285H,G:N308H,L:G146D,L:K570R,L:N1747S,L:R1759K,L:V1965I,L:T1987I,M2-2:I2T,M2-2:M27T,M2-2:D35N,M2-2:C49F,N:V97I
EPI_ISL_19533269	RV00355	B	24.4925	2023	CA-BC	B.D.E.1	GB5.0.5a	15194	0.997569	G513T,G579A,C606T,C998A,C1005T,G1385A,G1732A,T1846C,G1963A,C2074T,C2198T,C2554T,C2691T,C3003T,G3036C,A3060G,C3082T,T3095C,T3096C,C3146T,C3169T,C3180T,A3354C,G3438A,A3579G,A3735G,C3903T,G4008A,C4064T,G4129A,C4483T,C4485T,C4490T,C4495T,C4866T,T4941C,A4943G,A4969T,A5036G,T5055C,C5285T,C5307T,G5353A,T5400C,A5413C,T5448C,T5455C,T5468C,C5476T,A5487G,T5498C,C5530T,G5580A,T5583C,A5624G,C5630T,A5825T,C601…	973	15092:ATAT		F:S190N,F:S211N,F:S389P,G:A74V,G:V99A,G:S100G,G:T131A,G:I137T,G:P214S,G:P221L,G:I252T,G:K256N,G:I268T,G:S275P,G:Q281R,G:Y285H,L:S145L,L:K570R,L:N603D,L:R1759K,L:T1794I,L:T1987I,M2-2:I2T,M2-2:M27T,M2-2:D35N,M2-2:C49F,N:V97I,NS2:T8I
EPI_ISL_19533270	RV00356	B	22.2863	2023	CA-BC	B.D.E.1	GB5.0.5a	15181	0.997307	G1A,C3G,G513T,C570T,G579A,C998A,C1067T,G1385A,C1497T,G1732A,T1846C,C2074T,C2198T,T2496C,C2554T,C2565T,C2691T,G3036C,C3039A,A3060G,C3082T,G3088A,T3095C,T3096C,C3146T,C3169T,C3180T,A3354C,G3360A,A3432T,G3438A,A3579G,A3735G,C3903T,G4008A,C4064T,G4129A,T4255C,C4483T,C4485T,C4490T,C4495T,G4660A,C4866T,A4943G,A4969T,A5036G,T5055C,A5060C,C5063T,C5285T,C5286A,C5307T,C5368T,G5396A,T5400C,A5413C,T5448C,T54…	97345867476	0:GAAAAAA,15092:ATAT		F:S190N,F:S211N,F:D344E,F:S389P,F:Y477H,G:A74V,G:S100G,G:T131A,G:I137T,G:T139P,G:P140S,G:P214Y,G:P221L,G:D251N,G:I252T,G:K256N,G:I268T,G:S275P,G:Y285H,L:K191R,L:R555K,L:K570R,L:R1759K,L:T1987I,M2-2:I2T,M2-2:M27T,M2-2:D35N,M2-2:C49F,M2-2:I82M,N:V97I,N:S134F			C10680T
EPI_ISL_19533271	RV00357	B	23.4619	2023	CA-BC	B.D.E.1	GB5.0.5a	15181	0.997307	G1A,C3G,A134G,C320T,G513T,G579A,C688T,C998A,G1385A,G1732A,T1846C,C2074T,C2198T,A2486T,C2554T,C2691T,G3036C,A3060G,C3067A,C3082T,T3095C,T3096C,C3146T,C3169T,C3180T,A3354C,G3438A,C3564T,A3579G,T3651A,A3735G,C3903T,G4008A,C4064T,G4129A,T4188A,C4483T,C4485T,C4490T,C4495T,G4526T,C4866T,A4943G,C4966T,A4969T,A5036G,T5055C,C5061T,T5062C,C5262A,C5285T,C5307T,T5400C,A5413C,T5448C,T5455C,T5468C,C5476T,T5498…	973,3202-3204,4586	0:GAAAAAA,15092:ATAT		F:R42K,F:S190N,F:M206I,F:S211N,F:S389P,G:A74V,G:S100G,G:T131A,G:I137T,G:T139I,G:T206N,G:P214S,G:P221L,G:I252T,G:K256N,G:I268T,G:S275P,G:Y285H,L:H568R,L:K570R,L:H1599R,L:R1759K,L:T1796I,L:V1965I,L:T1987I,M2-2:I2T,M2-2:M27T,M2-2:D35N,M2-2:C49F,N:V97I,P:N61I			C4178T,A4944G,A5085G,A9273T
EPI_ISL_19533272	RV00359	B	24.0285	2022	CA-BC	B.D.E.1	GB5.0.5a	15181	0.997307	G1A,C3G,G513T,G579A,C998A,C1038T,G1385A,G1732A,C1744T,T1846C,C2074T,C2198T,C2554T,C2691T,G3036C,A3060G,C3082T,T3095C,T3096C,C3123T,C3146T,C3169T,C3180T,A3354C,G3438A,G3462A,A3579G,A3735G,C3903T,G4008A,C4064T,T4109C,G4129A,C4483T,C4485T,C4490T,C4495T,C4566A,C4866T,A4943G,A4969T,A5036G,T5055C,C5285T,C5307T,T5400C,A5413C,T5448C,C5451T,T5455C,T5468C,C5476T,T5498C,C5530T,G5580A,A5624G,A5825T,C6017T,C6…	9734586	0:GAAAAAA,15092:ATAT		F:S190N,F:S211N,F:S389P,G:A74V,G:S100G,G:T131A,G:I137T,G:P214S,G:P221L,G:I252T,G:K256N,G:I268T,G:A269V,G:S275P,G:Y285H,L:K570R,L:I1529V,L:R1759K,L:T1987I,M2-2:I2T,M2-2:M27T,M2-2:D35N,M2-2:C49F,N:V97I
EPI_ISL_19533273	RV00360	B	23.108	2023	CA-BC	B.D.E.1	GB5.0.5a	15181	0.997241	G1A,C3G,G513T,G579A,C739A,C998A,T1316C,G1385A,G1732A,T1846C,C2074T,C2198T,T2257G,C2553T,C2554T,C2691T,G3036C,A3040T,C3042T,A3060G,C3082T,T3095C,T3096C,A3133G,C3146T,C3169T,C3180T,A3185G,A3354C,G3438A,A3579G,A3735G,C3903T,A3989G,G4008A,C4064T,A4113T,G4129A,C4483T,C4485T,C4490T,C4495T,G4549A,C4551A,C4866T,A4943G,A4969T,A5036G,T5055C,A5265G,C5307T,T5400C,A5413C,T5448C,T5455C,T5468C,C5476T,T5498C,C55…	9734586	0:GAAAAAA,15092:ATAT		F:S190N,F:S211N,F:S389P,G:A74V,G:S100G,G:T131A,G:I137T,G:K207R,G:P221L,G:I252T,G:K256N,G:I268T,G:S275P,G:Y285H,L:K570R,L:D1183G,L:R1759K,L:T1987I,M2-2:I2T,M2-2:M27T,M2-2:D35N,M2-2:C49F,N:V97I,N:D387E			T5285C
EPI_ISL_19533274	RV00362	B	27.9411	2023	CA-BC	B.D.E.1	GB5.0.5a	15181	0.997307	G1A,C3G,G513T,G579A,C998A,T1366C,G1385A,G1546A,G1732A,T1846C,C2074T,C2198T,C2554T,C2691T,T2721C,T2871C,T3006C,G3036C,A3060G,C3082T,C3092T,T3095C,T3096C,C3146T,C3169T,C3180T,A3354C,G3438A,A3579G,A3735G,G3861A,C3903T,G4008A,T4018C,T4043C,T4045C,T4049C,C4064T,A4072G,T4109C,T4127C,T4128C,G4129A,C4200T,C4483T,C4485T,C4490T,C4495T,C4866T,A4943G,A4969T,A5036G,T5055C,C5285T,C5307T,T5400C,A5413C,T5448C,T5…	9734586	0:GAAAAAA,15092:ATAT		F:S190N,F:S211N,F:S389P,G:A74V,G:S100G,G:T131A,G:I137T,G:P214S,G:P221L,G:I252T,G:K256N,G:I268T,G:S275P,G:Y285H,L:Q168K,L:K570R,L:R1759K,L:T1987I,L:S2076G,M2-2:I2T,M2-2:M27T,M2-2:D35N,M2-2:C49F,N:V97I			T5530C
EPI_ISL_19533275	RV00363	B	28.3389	2023	CA-BC	B.D.E.1	GB5.0.5a	15194	0.997504	A134G,G513T,G579A,C688T,C998A,G1385A,G1732A,T1846C,G1942A,C2074T,C2198T,C2554T,C2691T,G3036C,A3060G,C3082T,T3095C,T3096C,C3146T,C3169T,C3180T,A3354C,G3438A,A3579G,A3735G,C3903T,G4008A,C4064T,G4129A,A4318C,C4483T,C4485T,C4490T,C4495T,T4560A,C4866T,A4943G,C4966T,A4969T,A5002G,C5024A,A5036G,T5055C,T5059C,T5062C,T5161C,C5285T,C5307T,T5400C,A5413C,T5448C,T5455C,T5468C,C5476T,T5498C,C5530T,A5567C,G5580…	973	3204:GAA,15092:ATAT		F:R42K,F:T100I,F:S190N,F:S211N,F:S389P,G:A74V,G:S100G,G:H127N,G:T131A,G:I137T,G:P214S,G:P221L,G:I252T,G:K256N,G:I268T,G:S275P,G:Y285H,G:N308H,L:G146D,L:K570R,L:N1747S,L:R1759K,L:V1965I,L:T1987I,L:I2152V,M2-2:I2T,M2-2:M27T,M2-2:D35N,M2-2:C49F,N:V97I
EPI_ISL_19533276	RV00365	B	26.34	2023	CA-BC	B.D.E.1	GB5.0.5a	15194	0.997504	A134G,G513T,G579A,C688T,C946T,A968T,C998A,G1385A,G1732A,T1846C,G1942A,C2074T,C2198T,C2554T,G2670A,C2691T,G3036C,A3060G,C3082T,T3095C,T3096C,C3146T,C3169T,C3180T,A3354C,G3438A,A3579G,A3735G,C3903T,G4008A,C4064T,G4129A,C4483T,C4485T,C4490T,C4495T,C4866T,A4899G,A4943G,C4966T,A4969T,A5036G,T5055C,T5062C,C5285T,C5307T,T5400C,A5413C,T5448C,T5455C,T5468C,C5476T,T5498C,C5530T,G5580A,A5624G,G5800A,A5825T,…	973	15092:ATAT		F:R42K,F:S190N,F:S211N,F:S389P,F:I544V,G:A74V,G:K85R,G:S100G,G:T131A,G:I137T,G:P214S,G:P221L,G:I252T,G:K256N,G:I268T,G:S275P,G:Y285H,L:G257R,L:K570R,L:G1250D,L:R1759K,L:V1965I,L:T1987I,M2-2:I2T,M2-2:M27T,M2-2:D35N,M2-2:C49F,N:V97I			C5287T
EPI_ISL_19533278	RV01401	B	20.7415	2022	CA-ON	B.D.E.1	GB5.0.5a	15193	0.998029	G1A,C3G,G513T,T520C,G579A,T660C,C829T,G910A,G1385A,A1716G,G1732A,G1768A,T1846C,C2074T,C2198T,C2554T,C2691T,G3036C,A3060G,C3067T,C3082T,C3146T,C3169T,C3180T,A3579G,A3735G,G3822A,C3903T,G4008A,T4028C,C4064T,G4129A,C4483T,C4485T,C4490T,C4495T,G4613A,T4733C,C4866T,A4943G,A4969T,A5036G,T5055C,T5215C,G5282A,C5285T,C5307T,T5400C,T5448C,T5455C,T5468C,T5492C,T5498C,C5530T,G5580A,A5624G,C5637T,T5709A,A5825…	4586	0:AAAAAA,15092:ATAT		F:F12I,F:S190N,F:S211N,F:S389P,G:A74V,G:S100G,G:T131A,G:I137T,G:D213N,G:P214S,G:P221L,G:I252T,G:I268T,G:S275P,G:S283P,G:Y285H,L:S69L,L:S169P,L:K370R,L:K570R,L:M1741T,L:R1759K,L:T1987I,M2-1:T188A,M2-2:I2T,M2-2:M27T,M2-2:D35N,M2-2:C49F,N:V97I,N:N207S,NS2:I26T
EPI_ISL_19533279	RV01402	B	26.5071	2022	CA-ON	B.D.E.1	GB5.0.5a	15193	0.998095	G1A,C3G,G513T,T520C,G579A,C829T,G910A,G1385A,A1716G,G1732A,G1768A,T1846C,G1942A,C2074T,C2198T,C2554T,C2691T,G3036C,A3060G,C3067T,C3082T,C3146T,C3169T,C3180T,A3579G,A3735G,G3822A,C3903T,G4008A,T4028C,C4064T,G4129A,C4483T,C4485T,C4490T,C4495T,G4613A,T4733C,C4866T,A4943G,A4969T,A5036G,T5055C,T5215C,G5282A,C5285T,C5307T,T5400C,T5448C,T5455C,T5468C,T5492C,T5498C,C5530T,G5580A,A5624G,C5637T,C5704T,T570…	9734586	0:AAAAAA,15092:ATAT		F:A10V,F:F12I,F:S190N,F:S211N,F:S389P,G:A74V,G:S100G,G:T131A,G:I137T,G:D213N,G:P214S,G:P221L,G:I252T,G:I268T,G:S275P,G:S283P,G:Y285H,L:S69L,L:S169P,L:K370R,L:K570R,L:K1722T,L:M1741T,L:R1759K,L:T1987I,M2-1:T188A,M2-2:I2T,M2-2:M27T,M2-2:D35N,M2-2:C49F,N:V97I,N:N207S
EPI_ISL_19533280	RV01403	B	21.0073	2022	CA-ON	B.D.E.1	GB5.0.5a	15193	0.997963	G1A,C3G,G500T,G513T,G579A,C606T,C998A,C1005T,G1117A,G1385A,G1732A,T1846C,G1963A,C2074T,C2198T,C2554T,C2691T,G3036C,A3060G,C3082T,T3095C,T3096C,C3146T,C3169T,C3180T,A3354C,G3438A,A3579G,A3735G,C3903T,G4008A,C4064T,G4129A,A4181G,C4483T,C4485T,C4490T,C4495T,C4667T,C4866T,T4941C,A4943G,A4969T,A5036G,T5055C,C5285T,C5307T,G5353A,T5400C,A5413C,T5448C,T5455C,T5468C,C5476T,A5487G,T5498C,C5530T,G5580A,T558…	9734586	0:AAAAAA,2284:A,15092:ATAT		F:S190N,F:S211N,F:S389P,F:E472K,G:R8C,G:A74V,G:V99A,G:S100G,G:T131A,G:I137T,G:P214S,G:P221L,G:I252T,G:K256N,G:I268T,G:S275P,G:Q281R,G:Y285H,L:S145L,L:K570R,L:N603D,L:R1759K,L:T1987I,M2-2:I2T,M2-2:M27T,M2-2:D35N,M2-2:C49F,N:V97I,NS2:T8I
EPI_ISL_19533282	RV01405	B	24.5525	2022	CA-ON	B.D.E.1	GB5.0.5a	15193	0.997963	G1A,C3G,G513T,G579A,C606T,C998A,C1005T,G1385A,G1732A,T1846C,G1963A,C2074T,C2198T,C2554T,C2691T,G3036C,A3060G,C3082T,T3095C,T3096C,C3146T,C3169T,C3180T,A3354C,G3438A,A3579G,A3735G,C3903T,G4008A,C4064T,G4129A,C4483T,C4485T,C4490T,C4495T,G4533T,C4866T,T4941C,A4943G,A4969T,A5036G,T5055C,C5285T,C5307T,G5353A,T5400C,A5413C,T5448C,T5455C,T5468C,C5476T,A5487G,T5498C,C5530T,G5580A,T5583C,A5624G,A5825T,C60…	9734586	0:AAAAAA,15092:ATAT		F:S190N,F:S211N,F:S389P,G:A74V,G:V99A,G:S100G,G:T131A,G:I137T,G:P214S,G:P221L,G:I252T,G:K256N,G:I268T,G:S275P,G:Q281R,G:Y285H,L:S145L,L:K570R,L:N603D,L:R1759K,L:T1987I,M2-2:I2T,M2-2:M27T,M2-2:D35N,M2-2:C49F,N:V97I,NS2:T8I
EPI_ISL_19533283	RV01406	B	26.2917	2022	CA-ON	B.D.E.1	GB5.0.5a	15193	0.998029	G1A,C3G,G513T,T520C,G579A,T660C,C829T,G910A,G1385A,A1716G,G1732A,G1768A,T1846C,C2074T,C2198T,C2554T,C2691T,G3036C,A3060G,C3067T,C3082T,C3146T,C3169T,C3180T,A3579G,A3735G,G3822A,C3903T,G4008A,T4028C,C4064T,G4129A,C4483T,C4485T,C4490T,C4495T,G4613A,T4733C,C4866T,A4943G,A4969T,A5036G,T5055C,T5215C,G5282A,C5285T,C5307T,T5400C,T5448C,T5455C,T5468C,T5492C,T5498C,C5530T,T5572C,G5580A,A5624G,C5637T,T5709…	9734586	0:AAAAAA,15092:ATAT		F:F12I,F:S190N,F:S211N,F:S389P,G:A74V,G:S100G,G:T131A,G:I137T,G:D213N,G:P214S,G:P221L,G:I252T,G:I268T,G:S275P,G:S283P,G:Y285H,L:S69L,L:S169P,L:K370R,L:K570R,L:M1741T,L:R1759K,L:T1987I,M2-1:T188A,M2-2:I2T,M2-2:M27T,M2-2:D35N,M2-2:C49F,N:V97I,N:N207S,NS2:I26T
EPI_ISL_19533285	RV01409	B	24.7407	2022	CA-ON	B.D.E.1	GB5.0.5a	15193	0.998029	G1A,C3G,G513T,T520C,G579A,G820A,C829T,G910A,G1385A,A1716G,G1732A,G1768A,T1846C,C2074T,C2198T,C2554T,C2691T,G3036C,A3060G,C3067T,C3082T,C3146T,C3169T,C3180T,A3579G,A3735G,G3822A,C3903T,G4008A,T4028C,C4064T,G4129A,C4483T,C4485T,C4490T,C4495T,G4613A,T4733C,C4866T,A4943G,A4969T,A5036G,T5055C,T5215C,G5282A,C5285T,C5307T,T5400C,T5448C,T5455C,T5468C,T5492C,T5498C,C5530T,G5580A,A5624G,C5637T,T5709A,A5825…	9734586	0:AAAAAA,15088:TAT		F:F12I,F:S190N,F:S211N,F:S389P,G:A74V,G:S100G,G:T131A,G:I137T,G:D213N,G:P214S,G:P221L,G:I252T,G:I268T,G:S275P,G:S283P,G:Y285H,L:S69L,L:S169P,L:K370R,L:K570R,L:M1741T,L:R1759K,L:T1987I,M2-1:T188A,M2-2:I2T,M2-2:M27T,M2-2:D35N,M2-2:C49F,N:V97I,N:N207S
EPI_ISL_19533286	RV01410	B	26.5331	2022	CA-ON	B.D.E.1	GB5.0.5a	15193	0.998029	G1A,C3G,T455A,G513T,G579A,C998A,G1385A,G1732A,T1846C,A1900G,C2074T,C2198T,C2501T,C2554T,C2562T,C2691T,T3031C,G3036C,A3060G,C3082T,T3095C,T3096C,C3146T,C3169T,C3180T,A3354C,G3438A,A3579G,A3735G,T3823C,T3846C,C3903T,G4008A,C4064T,G4129A,T4193C,C4483T,C4485T,C4490T,C4495T,C4866T,A4943G,A4969T,A5036G,T5055C,C5155T,C5285T,C5307T,T5400C,A5413C,A5447G,T5448C,T5455C,A5465T,T5468C,C5476T,T5498C,C5530T,G55…	973	0:AAAAAA,3204:GAA,15088:TATAT		F:S190N,F:S211N,F:S389P,G:A74V,G:S100G,G:T131A,G:I137T,G:P214S,G:P221L,G:I252T,G:K256N,G:I268A,G:T274S,G:S275P,G:Y285H,L:S145L,L:K570R,L:K1095R,L:T1742M,L:R1759K,L:D1981N,L:T1987I,M2-2:I2T,M2-2:M27T,M2-2:D35N,M2-2:C49F,N:V97I,P:T66I
EPI_ISL_19533287	RV01411	B	27.357	2022	CA-ON	B.D.E.1	GB5.0.5a	15193	0.998095	G1A,C3G,A119G,A391G,G513T,C564T,G579A,C739A,C998A,G1385A,G1732A,T1846C,G1942A,C2074T,C2198T,C2287T,C2553T,C2554T,C2691T,G3036C,A3060G,C3082T,T3095C,T3096C,C3146T,C3169T,C3180T,A3354C,T3358C,G3438A,T3510C,A3579G,A3735G,T3801C,T3828C,C3903T,A3989G,G4008A,C4064T,G4123A,G4129A,C4483T,C4485T,C4490T,C4495T,C4538A,A4625G,C4866T,A4943G,A4969T,A5036G,T5055C,C5285T,C5307T,T5400C,A5413C,T5448C,T5455C,T5468C…	9734586	0:AAAAAA,15092:ATAT		F:N18S,F:S190N,F:S211N,F:S389P,G:A74V,G:S100G,G:T131A,G:I137T,G:P214S,G:P221L,G:I252T,G:K256N,G:I268T,G:S275P,G:Y285H,L:K570R,L:I1733M,L:R1759K,L:T1987I,M2-2:I2T,M2-2:M27T,M2-2:D35N,M2-2:C49F,N:V97I,NS1:K112R
EPI_ISL_19533292	RV01419	B	23.0553	2022	CA-ON	B.D.E.1	GB5.0.5a	15193	0.998029	G1A,C3G,G513T,T520C,G579A,C829T,G910A,G1385A,A1716G,G1732A,G1768A,T1846C,C2074T,C2198T,C2554T,C2691T,G3036C,A3060G,C3067T,C3082T,C3146T,C3169T,C3180T,A3579G,A3735G,G3822A,C3903T,G4008A,T4028C,C4064T,G4129A,C4483T,C4485T,C4490T,C4495T,G4613A,T4733C,C4866T,A4943G,A4969T,A5036G,T5055C,T5215C,G5282A,C5285T,C5307T,T5400C,T5448C,T5455C,T5468C,T5492C,T5498C,C5530T,G5580A,A5624G,C5637T,T5709A,A5825T,C601…	9734586	0:AAAAAA,15092:ATAT		F:F12I,F:S190N,F:S211N,F:S389P,G:A74V,G:S100G,G:T131A,G:I137T,G:D213N,G:P214S,G:P221L,G:I252T,G:I268T,G:S275P,G:S283P,G:Y285H,L:S69L,L:S169P,L:K370R,L:K570R,L:M1741T,L:R1759K,L:T1987I,M2-1:T188A,M2-2:I2T,M2-2:M27T,M2-2:D35N,M2-2:C49F,N:V97I,N:N207S
EPI_ISL_19533293	RV01420	B	19.4852	2022	CA-ON	B.D.E.1	GB5.0.5a	15193	0.997963	G1A,C3G,G513T,G579A,C606T,C998A,C1005T,G1385A,G1732A,T1846C,G1963A,C2074T,C2198T,C2554T,C2691T,G3036C,A3060G,C3082T,T3095C,T3096C,C3146T,C3169T,C3180T,A3354C,G3438A,A3579G,A3735G,C3903T,G4008A,C4064T,G4129A,C4483T,C4485T,C4490T,C4495T,C4866T,T4941C,A4943G,A4969T,A5036G,T5055C,C5285T,C5307T,G5353A,T5400C,A5413C,T5448C,T5455C,T5468C,C5476T,A5487G,T5498C,C5530T,G5580A,T5583C,A5624G,A5825T,C6017T,C60…	9734586	0:AAAAAA,15092:ATAT		F:S190N,F:S211N,F:S389P,G:A74V,G:V99A,G:S100G,G:T131A,G:I137T,G:P214S,G:P221L,G:I252T,G:K256N,G:I268T,G:S275P,G:Q281R,G:Y285H,L:S145L,L:K570R,L:N603D,L:R1759K,L:T1987I,M2-2:I2T,M2-2:M27T,M2-2:D35N,M2-2:C49F,N:V97I,NS2:T8I
EPI_ISL_19533295	RV01422	B	26.4971	2022	CA-ON	B.D.E.1	GB5.0.5a	15193	0.998029	G1A,C3G,A134G,G513T,T540C,G579A,C688T,C998A,G1385A,G1732A,T1846C,C2074T,C2198T,C2554T,C2691T,G3036C,A3060G,C3082T,T3095C,T3096C,C3146T,C3169T,C3180T,A3354C,C3391T,G3438A,G3462A,A3579G,A3735G,C3903T,G4008A,C4064T,C4124T,G4129A,C4483T,C4485T,C4490T,C4495T,C4866T,A4943G,C4966T,A4969T,G4991A,A5036G,T5055C,T5062C,C5285T,C5307T,T5400C,A5413C,T5448C,T5455C,T5468C,C5476T,C5495A,T5498C,C5530T,A5568G,G5580…	973,4586,5267-5269	0:AAAAAA,15092:ATAT		F:R42K,F:S190N,F:S211N,F:S389P,G:A74V,G:S100G,G:A116T,G:T131A,G:I137T,G:P214S,G:P221L,G:I252T,G:K256N,G:I268T,G:S275P,G:L284I,G:Y285H,G:N308S,L:K570R,L:R1759K,L:V1965I,L:T1987I,L:V2113I,M2-1:D116N,M2-2:I2T,M2-2:M27T,M2-2:D35N,M2-2:C49F,N:V97I	G:T209-
EPI_ISL_19533296	RV01424	B	29.4702	2022	CA-ON	B.D.E.1	GB5.0.5a	15193	0.998029	G1A,C3G,C389T,G513T,G579A,A866G,C998A,G1385A,G1732A,T1846C,G1942A,C2074T,C2198T,C2554T,C2691T,G3036C,A3060G,C3082T,T3095C,T3096C,C3146T,C3169T,C3180T,A3354C,G3438A,A3579G,A3735G,C3903T,G4008A,T4049C,T4058C,C4064T,G4129A,C4483T,C4485T,C4490T,C4495T,C4866T,A4943G,A4969T,A5036G,T5055C,C5285T,C5307T,A5341C,T5400C,A5413C,T5448C,T5455C,T5468C,T5498C,C5530T,T5569C,T5576C,G5580A,A5613G,A5624G,G5679A,A582…	9734586	0:AAAAAA,15092:ATAT		F:E2K,F:S190N,F:S211N,F:S389P,G:A74V,G:S100G,G:T131A,G:I137T,G:P214S,G:P221L,G:K232N,G:I252T,G:K256N,G:I268T,G:S275P,G:Y285H,G:*311Q,L:S145L,L:Y170H,L:K570R,L:R1759K,L:T1987I,M2-2:I2T,M2-2:M27T,M2-2:D35N,M2-2:C49F,N:V97I,NS2:I95V			T5476C
EPI_ISL_19533297	RV01427	B	22.2549	2022	CA-ON	B.D.E.1	GB5.0.5a	15193	0.998029	G1A,C3G,G513T,G579A,T660C,T873C,C998A,G1060A,G1385A,G1732A,G1801A,T1846C,C2074T,C2198T,C2248T,C2554T,C2691T,G3036C,A3060G,C3082T,T3095C,T3096C,C3146T,C3169T,C3180T,A3354C,G3438A,A3579G,A3735G,C3903T,G4008A,C4064T,T4078C,G4129A,T4237C,C4483T,C4485T,C4490T,C4495T,C4866T,A4943G,A4969T,A5036G,T5055C,C5155T,C5285T,C5307T,C5319A,G5390A,C5395T,T5400C,A5413C,T5448C,C5451T,T5455C,T5468C,C5476T,T5498C,C553…	973	0:AAAAAA,15092:AT		F:S190N,F:S211N,F:S389P,G:A74V,G:S100G,G:T131A,G:I137T,G:P214S,G:P221L,G:T225N,G:V249M,G:I252T,G:K256N,G:I268T,G:A269V,G:S275P,G:Y285H,L:S145L,L:K570R,L:P1720S,L:R1759K,L:S1847N,L:T1987I,M2-1:N117S,M2-2:I2T,M2-2:M27T,M2-2:D35N,M2-2:C49F,N:V97I,NS2:I26T,NS2:I97T
NA	VR-1794	B	16.3859	2012	USA	B.D	GB5.0.3	15222	0.997175	G1A,C3G,G104A,T110C,A452G,G513T,G546A,G579A,A597C,G599A,T620C,C666T,C829T,T961A,C988T,C994T,C1001T,A1010G,A1066G,T1076C,T1189C,A1315G,G1324A,T1366A,G1385A,A1435G,T1489C,T1534C,A1705G,T1742C,A1780T,C1804T,A1831T,T1846C,A2023T,C2198T,C2483T,T2529C,G2533A,C2679T,G2787A,C2796T,C2886T,G2985A,C3067T,C3082T,G3101A,C3146T,C3180T,C3273T,T3568C,C3720T,A3735G,T3738C,G3750A,G3822A,T3823C,A3825G,T3843C,G3861A…	7402	0:GAAAAAA,15091:AAAATA,15222:NNNNNNNNNNNNNNNNNNNNNN		F:R42K,F:V103A,F:Q172L,F:L173S,F:R191K,F:M206I,F:R209Q,G:R11G,G:A74V,G:P105T,G:A107T,G:T131A,G:T136R,G:I137T,G:N144K,G:T198I,G:P214S,G:L217P,G:P235S,G:I252T,G:E259G,G:T279I,G:I288T,G:I310T,L:I56L,L:V122I,L:V715I,L:A1479V,L:E1667K,L:A1712T,L:V1716I,L:F1731L,L:S1736N,L:E1738D,L:T1987I,M2-1:I181V,M2-2:I2T,N:V97I,N:Y216H,NS2:N5T,NS2:D6N,NS2:T28I,P:T60I,P:A77T,SH:I49T,SH:D64N			C1168T,A4938G,C5059T,T15178C
NA	VR-1803	B	16.9799	2012	USA	B.D.4	GB5.0.4a	15181	0.991066	G1A,C3G,A477T,G513T,G579A,A733G,C826T,C829T,C994T,C1001T,A1066G,G1070A,G1385A,G1495A,T1742C,A1780T,T1846C,T2086A,C2198T,A2218G,T2529C,G2533A,C2679T,C2796T,C2886T,G3050A,C3067T,C3079A,C3082T,C3146T,C3180T,C3273T,T3358C,T3474C,T3477C,T3568C,C3720T,A3735G,T3738C,G3750A,G3861A,T3993C,C4038A,C4064T,T4109C,C4203T,C4233T,A4240G,C4243T,T4255C,G4448A,C4483T,C4485T,C4490T,G4494A,C4495T,T4497G,A4581T,A4645C…	15089	0:GAAAAAA		F:L173S,F:R191K,F:M206I,F:R209Q,F:L548F,G:A74V,G:A107T,G:T131A,G:T136R,G:I137T,G:N176S,G:I252T,G:D271G,G:L284P,G:I288T,G:T298I,G:I310T,L:M59V,L:V715I,L:T964I,L:A1479V,L:A1712T,L:V1716I,L:S1723G,L:S1736N,L:I1843F,L:T1987I,M2-2:I2T,N:V97I,N:Y216H,P:A77T,SH:D64N
NA	VR-955	B	19.1375	1977	USA	B	GB1	15194	0.997438	C28T,T48C,C72T,G104A,T110C,T170C,A189G,T311C,A338G,A371G,C468A,A480G,G513T,C535A,G546A,C570T,A576G,G579A,C582T,C598T,G599A,C607T,C610T,T655A,C688A,C739T,T760C,T791C,G793A,C817T,C829T,A853T,T922C,C959A,C975T,T979C,C989T,C994T,T999C,C1000T,C1001T,C1005T,A1010G,A1030G,G1059A,G1063A,A1066G,G1070A,G1120A,C1156T,C1226T,C1298T,A1315G,G1385A,C1591A,A1696C,A1705G,C1708T,C1714T,T1742C,A1780T,C1804T,G1834A,…	973,5435-5455	4034:A,5119:CCAAAA,7463:A,7581:A		F:L45F,F:V103A,F:Q172L,F:L173S,F:R191K,F:M206I,F:R209Q,F:A529T,G:N4H,G:N6S,G:K32R,G:A74V,G:P101S,G:K103I,G:A107T,G:P109S,G:T133A,G:G135S,G:T136R,G:S138T,G:P140S,G:N143T,G:P150S,G:P152S,G:T198I,G:P205T,G:T206V,G:L217P,G:T220M,G:P221M,G:I227T,G:P235L,G:R240G,G:P245S,G:T279I,G:Y285H,G:T287I,G:I288T,G:P289S,G:T298I,G:S302T,G:P304A,G:I310T,L:S8N,L:I56L,L:Y177H,L:N184T,L:D374N,L:V715I,L:N948H,L:T973M,L…	G:T264-,G:S265-,G:Q266-,G:S267-,G:I268-,G:A269-,G:L270-	G:158:PK	T64G,C5965T
	Notes:
		Mutations that create or remove a potential glycosylation site
		Site known to involved in drug-binding or alters host-cell specificity; or results in antigenic shifts or causes mild drug resistance
