# Supplementary material for: Whole genome sequencing and phylogenetic classification accelerate the implementation of respiratory syncytial virus genomic surveillance in Canada: a pilot study
Source: Microbiol Spectr. 2025 Sep 3;13(10):e03142-24. doi: 10.1128/spectrum.03142-24 (PMC12502720; doi:10.1128/spectrum.03142-24)
Supplement: File S8 — R code used to generate the heatmap and co-phylogeny figures. [file spectrum.03142-24-s0008.txt]

Supplemental File 3: R code used to generate the co-phylogny and Heatmap figures

1) R Codes for co-phylogeny:

# run first time only:
#install.packages("pacman")

pacman::p_load(ape, 
               tidyverse,
               ggtree,
               BiocManager,
               phangorn, 
               treeio,
               phytools,
               here,
               viridis,
               scico
               )

setwd("/Drives/to/WorkDirectory/RSV-Tanglegram/")
# load files from data folder: 
RSVA_meta <- read_csv(here('RSV-Tanglegram', 'RVSA_meta.csv'))

# csv file example
# Isolate	Lineage	G_Lineage
# MG642024.1	A	A
# MG642032.1	A	A
# MG642040.1	A	A
# MG642058.1	A	A


tree_wgs <- ape::read.tree(here('RSV-Tanglegram', '176RSVAComplete_withRef.cds.tre'))
tree_g_gene <- ape::read.tree(here('RSV-Tanglegram', '176G_Gene_Extract.cds.tre'))


# Manipulate tree files, root at midpoint of tree
tree_wgs <- phangorn::midpoint(tree_wgs)
tree_g_gene <- phangorn::midpoint(tree_g_gene)


# Create initial trees, limit x-axis range
t_wgs <- ggtree(tree_wgs, right = TRUE, branch.length="none") + xlim(0,175)
t_g_gene <- ggtree(tree_g_gene, right = TRUE, branch.length="none") + xlim(0,175)


# Add WGS Lineages as tip labels
t_wgs <- t_wgs %<+% RSVA_meta
t_g_gene <- t_g_gene %<+% RSVA_meta
# Draw labelled Trees 
t_wgs
t_g_gene

# Extract data from original trees
d1 <- t_wgs$data
d2 <- t_g_gene$data

d1$tree <-'t_wgs'
d2$tree <-'t_g_gene'

# Flip Tree 2
d2$x <- max(d2$x) - d2$x + max(d1$x) + max(d1$x)*0.5

# Combined tree
pp <- t_wgs + 
  geom_tree(data=d2) + 
  geom_tippoint(data = d1, aes(color=Lineage), size = 0.8) + 
  geom_tippoint(data = d2, aes(color=Lineage), size = 0.8)
  
  # geom_tiplab(aes(label=Lineage))

# Draw combined tree
pp

# Join datasets from d1 and d2

dd <- bind_rows(d1, d2) %>% 
  filter(isTip == TRUE)
dd1 <- as.data.frame(dd)

# green_tree <- dd1[which(dd1$Genotype == 'Green'), c('label', 'x', 'y', 'tree')]
# pp + geom_line(aes(x, y, group=label), data=green_tree, color='#009E73')

# pp + geom_line(aes(x, y, group=label), data=dd1, color='#009E73')

# Add connecting lines between labels, move legend and independently resize legend list size
pp + geom_line(aes(x, y, group=label), data=dd1, color='#626567') + 
  guides(color = guide_legend(override.aes = list(size = 2),ncol=1)) +
  theme(legend.position=c(0.6, 0.5), legend.key.height = unit(4.0,"mm"), legend.key.width = unit(1,"mm"), legend.title = element_text(hjust=0)) + labs(title = "WGS_G-RSV-A")

ggsave("RSVA_Tanglegram.pdf", width = 30, height = 60, units = "cm", dpi = 600)


2) R Codes for Heatmap:

setwd("/Drives/WorkDirctory/")
getwd()

if (!require("BiocManager", quietly = TRUE))
  install.packages("BiocManager")

BiocManager::install("ComplexHeatmap")

# Or install from the source
source("https://bioconductor.org/biocLite.R")
biocLite("ComplexHeatmap")
library(ComplexHeatmap)

require(RColorBrewer)
require(ComplexHeatmap)
require(circlize)
require(digest)
require(cluster)

install.packages("magrittr")
library(magrittr)
library(grid)


install.packages("vegan")
library(vegan)

library(tidyverse)

gene <- read.table ("/Drives/to/MutationTable/52RSVA_Mutations_01Table.txt", header = TRUE, row.names = 1, sep = "\t")

View(gene)
dim(gene)

colSums(gene) %>% sort %>% as.data.frame()
class(gene)

pdf("52-CanadianF-RGCC-mutations-heatmap.pdf", height = 10, width = 65)

Heatmap(gene %>% t,
        name = "F-Mutations",
        #column_title = "aaSubstitutions",
        #row_title = "Isolates",
        heatmap_legend_param = list(at = c(0, 1), labels = c( "absence", "presence")),
        #col = colors,
        col = c("0" = "lightgray","1" = "darkgreen"),
        show_heatmap_legend = F,
        cluster_rows = TRUE,
        cluster_columns = TRUE,
        show_column_dend = TRUE,
        show_row_dend = TRUE,
        row_dend_side = "left",
        column_dend_side = "top",
        column_names_gp = gpar(fontsize=22),
        row_names_gp = gpar(fontsize=22),
        #clustering_distance_rows = dist_letters,
        #clustering_distance_columns = dist_letters,
        width = unit(40, "cm"),
        #row_names_gp = gpar(fontsize=12,col = gene_new$color),
)

dev.off()
